# Supplementary material for: Poly[(μ 6-benzene-1,2,4,5-tetra­carboxyl­ato)bis­(1,10-phenanthroline-κ 2 N,N′)dimanganese(II)]
Source: Acta Crystallogr Sect E Struct Rep Online. 2008 Jun 13;64(Pt 7):m922–3. doi: 10.1107/S1600536808016723 (PMC2961681; doi:10.1107/S1600536808016723)
Supplement: Supplementary file 1 [file e-64-0m922-sup1.cif]

##############################################################################
###                                                                        ###
###        Electronic paper (Acta Crystallographica Section E)             ###
###                                                                        ###
##############################################################################
#                                                                            #
# This CIF contains the data in a paper accepted for publication in Acta     #
# Crystallographica Section E. It conforms to the requirements of Notes      #
# for Authors for Section E, and has been peer reviewed under the auspices   #
# of the IUCr Commission on Journals.                                        #
#                                                                            #
# Full details of the Crystallographic Information File format               #
# are given in the paper "The Crystallographic Information File (CIF):       #
# a New Standard Archive File for Crystallography" by S. R. Hall, F. H.      #
# Allen and I. D. Brown [Acta Cryst. (1991), A47, 655-685].                  #
#                                                                            #
# The current version of the core CIF dictionary is obtainable from          #
# ftp://ftp.iucr.org/pub/cif_core.dic. The current version number is 2.4.    #
#                                                                            #
# Software is freely available for graphical display of the structure(s) in  #
# this CIF.  For information consult the CIF home page http://www.iucr.org/  #
# cif/home.html                                                              #
#                                                                            #
# This file may be used for bona fide research purposes within the           #
# scientific community so long as proper attribution is given to the journal # 
# article from which it was obtained.                                        #
#                                                                            #
##############################################################################
                                             
data_I
_audit_creation_method     SHELXL-97
_chemical_name_systematic
;
Poly[(\m~6~-benzene-1,2,4,5-tetracarboxylato)bis(1,10-
phenanthroline)dimanganese(II)]
;
_chemical_name_common     ?
_chemical_formula_moiety     'C17 H9 Mn N2 O4'
_chemical_formula_sum     'C17 H9 Mn N2 O4'
_chemical_formula_iupac     '[Mn2 (C10 H2 O8) (C12 H8 N2)2]'
_chemical_formula_weight     360.20
_chemical_melting_point     ?
_symmetry_cell_setting     monoclinic
_symmetry_space_group_name_H-M     'P 21/c'
_symmetry_space_group_name_Hall     '-P 2ybc'
loop_
    _symmetry_equiv_pos_as_xyz
    'x, y, z'
    '-x, y+1/2, -z+1/2'
    '-x, -y, -z'
    'x, -y-1/2, z-1/2'
_cell_length_a     7.5115(7)
_cell_length_b     19.8111(19)
_cell_length_c     9.6327(9)
_cell_angle_alpha     90.00
_cell_angle_beta     112.027(2)
_cell_angle_gamma     90.00
_cell_volume     1328.8(2)
_cell_formula_units_Z     4
_cell_measurement_reflns_used     4526
_cell_measurement_theta_min     3.30
_cell_measurement_theta_max     26.01
_cell_measurement_temperature     293(2)
_exptl_crystal_description     block
_exptl_crystal_colour     brown
_exptl_crystal_size_max     0.22
_exptl_crystal_size_mid     0.20
_exptl_crystal_size_min     0.18
_exptl_crystal_density_diffrn     1.800
_exptl_crystal_density_meas     ?
_exptl_crystal_density_method     'not measured'
_exptl_crystal_F_000     728
_exptl_absorpt_coefficient_mu     1.021
_exptl_absorpt_correction_type     multi-scan
_exptl_absorpt_process_details     '(CrystalClear; Rigaku, 2005)'
_exptl_absorpt_correction_T_min     0.796
_exptl_absorpt_correction_T_max     0.833
_exptl_special_details
;
;
_diffrn_ambient_temperature     293(2)
_diffrn_radiation_type     MoK\a
_diffrn_radiation_wavelength     0.71073
_diffrn_radiation_source     'fine-focus sealed tube'
_diffrn_radiation_monochromator     graphite
_diffrn_measurement_device_type     'Rigaku Scxmini 1K CCD area-detector'
_diffrn_measurement_method     'thin-slice \w'
_diffrn_detector_area_resol_mean     8.192
_diffrn_reflns_number     8026
_diffrn_reflns_av_R_equivalents     0.0567
_diffrn_reflns_av_sigmaI/netI     0.0589
_diffrn_reflns_theta_min     2.06
_diffrn_reflns_theta_max     25.00
_diffrn_reflns_theta_full     25.00
_diffrn_measured_fraction_theta_max     1.000
_diffrn_measured_fraction_theta_full     1.000
_diffrn_reflns_limit_h_min     -8
_diffrn_reflns_limit_h_max     8
_diffrn_reflns_limit_k_min     -23
_diffrn_reflns_limit_k_max     23
_diffrn_reflns_limit_l_min     -11
_diffrn_reflns_limit_l_max     10
_diffrn_standards_number     0
_diffrn_standards_interval_count     ?
_diffrn_standards_interval_time     ?
_diffrn_standards_decay_%     ?
_refine_special_details
;
Refinement of <i>F</i>^2^ against ALL reflections. The weighted <i>R</i>-factor
<i>wR</i> and goodness of fit <i>S</i> are based on <i>F</i>^2^, conventional
<i>R</i>-factors <i>R</i> are based on <i>F</i>, with <i>F</i> set to zero for
negative <i>F</i>^2^. The threshold expression of <i>F</i>^2^ >
\s(<i>F</i>^2^) is used only for calculating <i>R</i>-factors(gt) <i>etc</i>.
and is not relevant to the choice of reflections for refinement.
<i>R</i>-factors based on <i>F</i>^2^ are statistically about twice as large
as those based on <i>F</i>, and <i>R</i>- factors based on ALL data will be
even larger.
;
_reflns_number_total     2336
_reflns_number_gt     1853
_reflns_threshold_expression     >2sigma(I)
_refine_ls_structure_factor_coef     Fsqd
_refine_ls_matrix_type     full
_refine_ls_R_factor_all     0.0597
_refine_ls_R_factor_gt     0.0432
_refine_ls_wR_factor_gt     0.1003
_refine_ls_wR_factor_ref     0.1068
_refine_ls_goodness_of_fit_ref     0.988
_refine_ls_restrained_S_all     0.988
_refine_ls_number_reflns     2336
_refine_ls_number_parameters     217
_refine_ls_number_restraints     0
_refine_ls_hydrogen_treatment     constr
_refine_ls_weighting_scheme     calc
_refine_ls_weighting_details
         'calc w=1/[\s^2^(Fo^2^)+(0.0597P)^2^+0.0000P] where P=(Fo^2^+2Fc^2^)/3'
_atom_sites_solution_hydrogens     geom
_atom_sites_solution_primary     direct
_atom_sites_solution_secondary     difmap
_refine_ls_shift/su_max     0.000
_refine_ls_shift/su_mean     0.000
_refine_diff_density_max     0.577
_refine_diff_density_min     -0.348
_refine_ls_extinction_method     none
_refine_ls_extinction_coef     ?
loop_
    _atom_type_symbol
    _atom_type_description
    _atom_type_scat_dispersion_real
    _atom_type_scat_dispersion_imag
    _atom_type_scat_source
    'C' 'C' 0.0033 0.0016
                         'International Tables Vol C Tables 4.2.6.8 and 6.1.1.4'
    'H' 'H' 0.0000 0.0000
                         'International Tables Vol C Tables 4.2.6.8 and 6.1.1.4'
    'N' 'N' 0.0061 0.0033
                         'International Tables Vol C Tables 4.2.6.8 and 6.1.1.4'
    'O' 'O' 0.0106 0.0060
                         'International Tables Vol C Tables 4.2.6.8 and 6.1.1.4'
    'Mn' 'Mn' 0.3368 0.7283
                         'International Tables Vol C Tables 4.2.6.8 and 6.1.1.4'
_computing_data_collection     'CrystalClear (Rigaku, 2005)'
_computing_cell_refinement     'CrystalClear (Rigaku, 2005)'
_computing_data_reduction     'CrystalClear (Rigaku, 2005)'
_computing_structure_solution     'SHELXS97 (Sheldrick, 2008)'
_computing_structure_refinement     'SHELXL97 (Sheldrick, 2008)'
_computing_molecular_graphics     'SHELXTL (Sheldrick, 2008)'
_computing_publication_material     'SHELXTL (Sheldrick, 2008)'
loop_
    _atom_site_type_symbol
    _atom_site_label
    _atom_site_fract_x
    _atom_site_fract_y
    _atom_site_fract_z
    _atom_site_U_iso_or_equiv
    _atom_site_adp_type
    _atom_site_calc_flag
    _atom_site_refinement_flags
    _atom_site_occupancy
    _atom_site_disorder_assembly
    _atom_site_disorder_group
    Mn Mn1 0.26486(7) 0.43326(2) 0.53505(5) 0.01340(18) Uani d . 1 . .
    N N1 0.4147(4) 0.35226(13) 0.4456(3) 0.0176(6) Uani d . 1 . .
    N N2 0.1642(4) 0.33159(13) 0.5808(3) 0.0166(6) Uani d . 1 . .
    C C1 0.5418(5) 0.36248(18) 0.3823(4) 0.0230(8) Uani d . 1 . .
    H H1A 0.5722 0.4067 0.3677 0.028 Uiso calc R 1 . .
    C C11 0.2366(5) 0.27625(16) 0.5373(4) 0.0182(7) Uani d . 1 . .
    C C2 0.6321(5) 0.31037(19) 0.3366(4) 0.0282(9) Uani d . 1 . .
    H H2A 0.7216 0.3200 0.2939 0.034 Uiso calc R 1 . .
    C C10 0.0358(5) 0.32165(18) 0.6425(4) 0.0223(8) Uani d . 1 . .
    H H10A -0.0171 0.3591 0.6709 0.027 Uiso calc R 1 . .
    C C12 0.3729(5) 0.28764(16) 0.4675(4) 0.0196(8) Uani d . 1 . .
    C C7 0.1838(5) 0.21006(17) 0.5571(4) 0.0255(8) Uani d . 1 . .
    C C4 0.4550(5) 0.23179(18) 0.4230(4) 0.0243(8) Uani d . 1 . .
    C C3 0.5875(5) 0.2453(2) 0.3552(4) 0.0285(9) Uani d . 1 . .
    H H3A 0.6443 0.2100 0.3233 0.034 Uiso calc R 1 . .
    C C5 0.3984(6) 0.16497(18) 0.4459(4) 0.0321(10) Uani d . 1 . .
    H H5A 0.4519 0.1280 0.4165 0.039 Uiso calc R 1 . .
    C C9 -0.0232(5) 0.2580(2) 0.6666(4) 0.0302(9) Uani d . 1 . .
    H H9A -0.1137 0.2535 0.7105 0.036 Uiso calc R 1 . .
    C C6 0.2683(6) 0.15507(18) 0.5097(4) 0.0311(10) Uani d . 1 . .
    H H6A 0.2333 0.1112 0.5230 0.037 Uiso calc R 1 . .
    C C8 0.0499(6) 0.20273(19) 0.6268(4) 0.0336(10) Uani d . 1 . .
    H H8A 0.0125 0.1600 0.6451 0.040 Uiso calc R 1 . .
    C C13 -0.0288(4) 0.49094(14) 0.1344(3) 0.0097(6) Uani d . 1 . .
    C C16 0.8525(4) 0.48483(15) 0.8620(3) 0.0127(7) Uani d . 1 . .
    C C14 -0.0734(4) 0.48127(16) 0.2744(3) 0.0139(7) Uani d . 1 . .
    C C17 0.6894(4) 0.46887(15) 0.7169(3) 0.0138(7) Uani d . 1 . .
    C C15 0.8273(4) 0.47604(15) 0.9971(3) 0.0132(7) Uani d . 1 . .
    H H15A 0.7104 0.4597 0.9953 0.020 Uiso calc R 1 . .
    O O1 -0.0214(3) 0.42752(11) 0.3466(2) 0.0190(5) Uani d . 1 . .
    O O4 0.5436(3) 0.44168(12) 0.7236(2) 0.0225(6) Uani d . 1 . .
    O O3 0.2918(3) 0.51596(11) 0.4038(2) 0.0190(5) Uani d . 1 . .
    O O2 0.1650(3) 0.47176(12) 0.6976(2) 0.0235(6) Uani d . 1 . .
loop_
    _atom_site_aniso_label
    _atom_site_aniso_U_11
    _atom_site_aniso_U_22
    _atom_site_aniso_U_33
    _atom_site_aniso_U_12
    _atom_site_aniso_U_13
    _atom_site_aniso_U_23
    Mn1 0.0180(3) 0.0144(3) 0.0099(3) -0.0002(2) 0.0077(2) 0.0001(2)
    N1 0.0191(16) 0.0201(16) 0.0154(15) 0.0002(12) 0.0083(12) -0.0011(11)
    N2 0.0205(16) 0.0167(15) 0.0139(14) 0.0011(12) 0.0079(12) 0.0031(11)
    C1 0.023(2) 0.029(2) 0.0188(19) -0.0053(16) 0.0099(16) -0.0061(15)
    C11 0.024(2) 0.0169(17) 0.0111(17) -0.0008(14) 0.0040(14) 0.0005(13)
    C2 0.026(2) 0.036(2) 0.028(2) 0.0041(17) 0.0160(18) -0.0040(17)
    C10 0.022(2) 0.027(2) 0.0185(19) -0.0010(15) 0.0081(16) 0.0020(15)
    C12 0.0224(19) 0.0213(19) 0.0112(17) 0.0019(14) 0.0018(15) -0.0004(13)
    C7 0.032(2) 0.0211(19) 0.0173(19) -0.0048(16) 0.0028(16) 0.0017(14)
    C4 0.027(2) 0.0226(19) 0.0153(19) 0.0059(15) -0.0016(15) -0.0059(14)
    C3 0.028(2) 0.037(2) 0.0180(19) 0.0140(17) 0.0059(16) -0.0062(17)
    C5 0.046(3) 0.019(2) 0.023(2) 0.0117(18) 0.0043(19) -0.0017(15)
    C9 0.031(2) 0.037(2) 0.024(2) -0.0093(18) 0.0124(18) 0.0045(17)
    C6 0.052(3) 0.0132(18) 0.021(2) -0.0037(17) 0.0054(19) 0.0024(14)
    C8 0.043(3) 0.024(2) 0.028(2) -0.0164(18) 0.0059(19) 0.0072(17)
    C13 0.0145(17) 0.0092(15) 0.0080(16) 0.0022(12) 0.0072(13) 0.0007(11)
    C16 0.0195(18) 0.0104(16) 0.0087(16) 0.0019(13) 0.0059(13) -0.0009(12)
    C14 0.0147(17) 0.0180(18) 0.0083(16) -0.0016(14) 0.0037(13) -0.0028(13)
    C17 0.0152(18) 0.0133(16) 0.0133(17) 0.0008(14) 0.0060(14) -0.0013(13)
    C15 0.0138(17) 0.0109(16) 0.0169(18) -0.0037(13) 0.0079(14) -0.0009(13)
    O1 0.0222(13) 0.0204(13) 0.0156(12) -0.0013(10) 0.0086(10) 0.0051(10)
    O4 0.0168(13) 0.0371(15) 0.0129(12) -0.0094(11) 0.0046(10) -0.0013(10)
    O3 0.0248(14) 0.0225(13) 0.0097(12) -0.0064(10) 0.0065(10) 0.0032(9)
    O2 0.0300(15) 0.0297(14) 0.0166(13) 0.0079(11) 0.0154(11) -0.0008(10)
_geom_special_details
;
All e.s.d.'s (except the e.s.d. in the dihedral angle between two l.s. planes)
are estimated using the full covariance matrix. The cell e.s.d.'s are taken
into account individually in the estimation of e.s.d.'s in distances, angles
and torsion angles; correlations between e.s.d.'s in cell parameters are only
used when they are defined by crystal symmetry. An approximate (isotropic)
treatment of cell e.s.d.'s is used for estimating e.s.d.'s involving l.s.
planes.
;
loop_
    _geom_bond_atom_site_label_1
    _geom_bond_atom_site_label_2
    _geom_bond_site_symmetry_2
    _geom_bond_distance
    _geom_bond_publ_flag
    Mn1 O2 . 2.116(2) y
    Mn1 O3 . 2.125(2) y
    Mn1 O4 . 2.204(2) y
    Mn1 O1 . 2.237(2) y
    Mn1 N2 . 2.252(3) y
    Mn1 N1 . 2.305(3) y
    N1 C1 . 1.327(4) ?
    N1 C12 . 1.353(4) ?
    N2 C10 . 1.323(4) ?
    N2 C11 . 1.358(4) ?
    C1 C2 . 1.394(5) ?
    C1 H1A . 0.9300 ?
    C11 C7 . 1.404(5) ?
    C11 C12 . 1.438(5) ?
    C2 C3 . 1.360(5) ?
    C2 H2A . 0.9300 ?
    C10 C9 . 1.385(5) ?
    C10 H10A . 0.9300 ?
    C12 C4 . 1.409(5) ?
    C7 C8 . 1.410(5) ?
    C7 C6 . 1.420(5) ?
    C4 C3 . 1.406(5) ?
    C4 C5 . 1.433(5) ?
    C3 H3A . 0.9300 ?
    C5 C6 . 1.350(5) ?
    C5 H5A . 0.9300 ?
    C9 C8 . 1.344(5) ?
    C9 H9A . 0.9300 ?
    C6 H6A . 0.9300 ?
    C8 H8A . 0.9300 ?
    C13 C15 1_454 1.390(4) ?
    C13 C16 3_666 1.397(4) ?
    C13 C14 . 1.518(4) ?
    C16 C15 . 1.394(4) ?
    C16 C13 3_666 1.397(4) ?
    C16 C17 . 1.506(4) ?
    C14 O2 3_566 1.246(4) ?
    C14 O1 . 1.251(4) ?
    C17 O4 . 1.244(4) ?
    C17 O3 3_666 1.259(4) ?
    C15 C13 1_656 1.390(4) ?
    C15 H15A . 0.9300 ?
    O3 C17 3_666 1.259(4) y
    O2 C14 3_566 1.246(4) y
loop_
    _geom_angle_atom_site_label_1
    _geom_angle_atom_site_label_2
    _geom_angle_atom_site_label_3
    _geom_angle_site_symmetry_1
    _geom_angle_site_symmetry_3
    _geom_angle
    _geom_angle_publ_flag
    O2 Mn1 O3 . . 107.56(9) y
    O2 Mn1 O4 . . 81.59(9) y
    O3 Mn1 O4 . . 99.15(8) y
    O2 Mn1 O1 . . 96.86(9) y
    O3 Mn1 O1 . . 80.40(8) y
    O4 Mn1 O1 . . 178.19(9) y
    O2 Mn1 N2 . . 86.52(9) y
    O3 Mn1 N2 . . 156.89(9) y
    O4 Mn1 N2 . . 101.02(9) y
    O1 Mn1 N2 . . 79.78(9) y
    O2 Mn1 N1 . . 152.37(9) ?
    O3 Mn1 N1 . . 98.36(9) y
    O4 Mn1 N1 . . 85.10(9) y
    O1 Mn1 N1 . . 96.70(9) y
    N2 Mn1 N1 . . 72.38(9) y
    C1 N1 C12 . . 117.7(3) ?
    C1 N1 Mn1 . . 127.0(2) ?
    C12 N1 Mn1 . . 115.2(2) ?
    C10 N2 C11 . . 117.5(3) ?
    C10 N2 Mn1 . . 125.1(2) ?
    C11 N2 Mn1 . . 117.3(2) ?
    N1 C1 C2 . . 123.5(3) ?
    N1 C1 H1A . . 118.3 ?
    C2 C1 H1A . . 118.3 ?
    N2 C11 C7 . . 123.1(3) ?
    N2 C11 C12 . . 117.1(3) ?
    C7 C11 C12 . . 119.8(3) ?
    C3 C2 C1 . . 119.1(3) ?
    C3 C2 H2A . . 120.4 ?
    C1 C2 H2A . . 120.4 ?
    N2 C10 C9 . . 123.0(3) ?
    N2 C10 H10A . . 118.5 ?
    C9 C10 H10A . . 118.5 ?
    N1 C12 C4 . . 122.8(3) ?
    N1 C12 C11 . . 118.0(3) ?
    C4 C12 C11 . . 119.2(3) ?
    C11 C7 C8 . . 116.7(3) ?
    C11 C7 C6 . . 119.3(3) ?
    C8 C7 C6 . . 124.0(3) ?
    C3 C4 C12 . . 117.3(3) ?
    C3 C4 C5 . . 123.4(3) ?
    C12 C4 C5 . . 119.3(3) ?
    C2 C3 C4 . . 119.6(3) ?
    C2 C3 H3A . . 120.2 ?
    C4 C3 H3A . . 120.2 ?
    C6 C5 C4 . . 120.8(3) ?
    C6 C5 H5A . . 119.6 ?
    C4 C5 H5A . . 119.6 ?
    C8 C9 C10 . . 120.2(3) ?
    C8 C9 H9A . . 119.9 ?
    C10 C9 H9A . . 119.9 ?
    C5 C6 C7 . . 121.5(3) ?
    C5 C6 H6A . . 119.2 ?
    C7 C6 H6A . . 119.2 ?
    C9 C8 C7 . . 119.5(3) ?
    C9 C8 H8A . . 120.2 ?
    C7 C8 H8A . . 120.2 ?
    C15 C13 C16 1_454 3_666 119.2(3) ?
    C15 C13 C14 1_454 . 117.8(3) ?
    C16 C13 C14 3_666 . 123.0(3) ?
    C15 C16 C13 . 3_666 118.6(3) ?
    C15 C16 C17 . . 119.5(3) ?
    C13 C16 C17 3_666 . 121.9(3) ?
    O2 C14 O1 3_566 . 126.7(3) ?
    O2 C14 C13 3_566 . 115.0(3) ?
    O1 C14 C13 . . 118.3(3) ?
    O4 C17 O3 . 3_666 123.8(3) ?
    O4 C17 C16 . . 118.0(3) ?
    O3 C17 C16 3_666 . 118.2(3) ?
    C13 C15 C16 1_656 . 122.2(3) ?
    C13 C15 H15A 1_656 . 118.9 ?
    C16 C15 H15A . . 118.9 ?
    C14 O1 Mn1 . . 114.4(2) ?
    C17 O4 Mn1 . . 125.0(2) ?
    C17 O3 Mn1 3_666 . 143.3(2) ?
    C14 O2 Mn1 3_566 . 143.9(2) ?
loop_
    _geom_torsion_atom_site_label_1
    _geom_torsion_atom_site_label_2
    _geom_torsion_atom_site_label_3
    _geom_torsion_atom_site_label_4
    _geom_torsion_site_symmetry_1
    _geom_torsion_site_symmetry_2
    _geom_torsion_site_symmetry_3
    _geom_torsion_site_symmetry_4
    _geom_torsion
    _geom_torsion_publ_flag
    O2 Mn1 N1 C1 . . . . -136.3(3) ?
    O3 Mn1 N1 C1 . . . . 23.6(3) ?
    O4 Mn1 N1 C1 . . . . -75.0(3) ?
    O1 Mn1 N1 C1 . . . . 104.8(3) ?
    N2 Mn1 N1 C1 . . . . -178.2(3) ?
    O2 Mn1 N1 C12 . . . . 40.5(3) ?
    O3 Mn1 N1 C12 . . . . -159.7(2) ?
    O4 Mn1 N1 C12 . . . . 101.7(2) ?
    O1 Mn1 N1 C12 . . . . -78.5(2) ?
    N2 Mn1 N1 C12 . . . . -1.5(2) ?
    O2 Mn1 N2 C10 . . . . 20.7(3) ?
    O3 Mn1 N2 C10 . . . . -108.2(3) ?
    O4 Mn1 N2 C10 . . . . 101.4(3) ?
    O1 Mn1 N2 C10 . . . . -77.0(3) ?
    N1 Mn1 N2 C10 . . . . -177.4(3) ?
    O2 Mn1 N2 C11 . . . . -161.6(2) ?
    O3 Mn1 N2 C11 . . . . 69.5(3) ?
    O4 Mn1 N2 C11 . . . . -80.8(2) ?
    O1 Mn1 N2 C11 . . . . 100.8(2) ?
    N1 Mn1 N2 C11 . . . . 0.3(2) ?
    C12 N1 C1 C2 . . . . 0.6(5) ?
    Mn1 N1 C1 C2 . . . . 177.2(3) ?
    C10 N2 C11 C7 . . . . -1.1(5) ?
    Mn1 N2 C11 C7 . . . . -179.0(3) ?
    C10 N2 C11 C12 . . . . 178.7(3) ?
    Mn1 N2 C11 C12 . . . . 0.8(4) ?
    N1 C1 C2 C3 . . . . 0.9(5) ?
    C11 N2 C10 C9 . . . . 1.4(5) ?
    Mn1 N2 C10 C9 . . . . 179.1(2) ?
    C1 N1 C12 C4 . . . . -1.5(5) ?
    Mn1 N1 C12 C4 . . . . -178.6(3) ?
    C1 N1 C12 C11 . . . . 179.4(3) ?
    Mn1 N1 C12 C11 . . . . 2.4(4) ?
    N2 C11 C12 N1 . . . . -2.1(5) ?
    C7 C11 C12 N1 . . . . 177.6(3) ?
    N2 C11 C12 C4 . . . . 178.8(3) ?
    C7 C11 C12 C4 . . . . -1.4(5) ?
    N2 C11 C7 C8 . . . . -0.4(5) ?
    C12 C11 C7 C8 . . . . 179.8(3) ?
    N2 C11 C7 C6 . . . . -179.3(3) ?
    C12 C11 C7 C6 . . . . 0.9(5) ?
    N1 C12 C4 C3 . . . . 1.0(5) ?
    C11 C12 C4 C3 . . . . 180.0(3) ?
    N1 C12 C4 C5 . . . . -178.0(3) ?
    C11 C12 C4 C5 . . . . 1.1(5) ?
    C1 C2 C3 C4 . . . . -1.4(5) ?
    C12 C4 C3 C2 . . . . 0.6(5) ?
    C5 C4 C3 C2 . . . . 179.4(3) ?
    C3 C4 C5 C6 . . . . -179.0(3) ?
    C12 C4 C5 C6 . . . . -0.2(5) ?
    N2 C10 C9 C8 . . . . -0.1(5) ?
    C4 C5 C6 C7 . . . . -0.3(6) ?
    C11 C7 C6 C5 . . . . -0.1(6) ?
    C8 C7 C6 C5 . . . . -178.8(3) ?
    C10 C9 C8 C7 . . . . -1.5(5) ?
    C11 C7 C8 C9 . . . . 1.7(5) ?
    C6 C7 C8 C9 . . . . -179.5(3) ?
    C15 C13 C14 O2 1_454 . . 3_566 -80.8(4) ?
    C16 C13 C14 O2 3_666 . . 3_566 97.9(4) ?
    C15 C13 C14 O1 1_454 . . . 97.1(4) ?
    C16 C13 C14 O1 3_666 . . . -84.2(4) ?
    C15 C16 C17 O4 . . . . -7.3(4) ?
    C13 C16 C17 O4 3_666 . . . 173.5(3) ?
    C15 C16 C17 O3 . . . 3_666 172.5(3) ?
    C13 C16 C17 O3 3_666 . . 3_666 -6.8(4) ?
    C13 C16 C15 C13 3_666 . . 1_656 0.4(5) ?
    C17 C16 C15 C13 . . . 1_656 -178.9(3) ?
    O2 C14 O1 Mn1 3_566 . . . -88.5(4) ?
    C13 C14 O1 Mn1 . . . . 93.8(3) ?
    O2 Mn1 O1 C14 . . . . 85.7(2) ?
    O3 Mn1 O1 C14 . . . . -21.1(2) ?
    N2 Mn1 O1 C14 . . . . 170.9(2) ?
    N1 Mn1 O1 C14 . . . . -118.5(2) ?
    O3 C17 O4 Mn1 3_666 . . . -13.7(4) ?
    C16 C17 O4 Mn1 . . . . 165.99(19) ?
    O2 Mn1 O4 C17 . . . . -130.8(3) ?
    O3 Mn1 O4 C17 . . . . -24.2(3) ?
    N2 Mn1 O4 C17 . . . . 144.5(3) ?
    N1 Mn1 O4 C17 . . . . 73.5(3) ?
    O2 Mn1 O3 C17 . . . 3_666 -164.7(3) ?
    O4 Mn1 O3 C17 . . . 3_666 111.3(3) ?
    O1 Mn1 O3 C17 . . . 3_666 -70.5(3) ?
    N2 Mn1 O3 C17 . . . 3_666 -39.2(5) ?
    N1 Mn1 O3 C17 . . . 3_666 25.0(4) ?
    O3 Mn1 O2 C14 . . . 3_566 25.6(4) ?
    O4 Mn1 O2 C14 . . . 3_566 122.6(4) ?
    O1 Mn1 O2 C14 . . . 3_566 -56.4(4) ?
    N2 Mn1 O2 C14 . . . 3_566 -135.7(4) ?
    N1 Mn1 O2 C14 . . . 3_566 -175.3(3) ?
data_New_Global_Publ_Block
_journal_date_recd_electronic     2008-01-11
_journal_date_accepted     2008-06-02
_journal_name_full     'Acta Crystallographica, Section E'
_journal_year     2008
_journal_volume     64
_journal_issue      7
_journal_page_first     m922
_journal_page_last     m923
_journal_paper_category     QM
_journal_coeditor_code     RT2017
_publ_contact_author_name     'Bai-Wang Sun'
_publ_contact_author_address
;
Ordered Matter Science Research Center, College of Chemistry and Chemical
Engineering, Southeast University,
Nanjing 210096, P. R. China
;
_publ_contact_author_email     chmsunbw@seu.edu.cn
_publ_contact_author_fax     '86-25-52090614'
_publ_contact_author_phone     '86-25-52090614'
_publ_section_title
;\
Poly[(\m~6~-benzene-1,2,4,5-tetracarboxylato)bis(1,10-\
phenanthroline)dimanganese(II)]
;
loop_
    _publ_author_name
    _publ_author_footnote
    _publ_author_address
    'Jiang, Xin-Dong' .
;
Ordered Matter Science Research Center,
College of Chemistry and Chemical Engineering, Southeast University,
Nanjing 210096, People's Republic of China
;
    'Li, Xiu-Bing' .
;
Department of Chemistry,
Key Laboratory of Medicinal Chemistry for Natural Resources,
Ministry of Education, Yunnan University,
Kunming 650091, People's Republic of China
;
    'Sun, Bai-Wang' .
;
Ordered Matter Science Research Center,
College of Chemistry and Chemical Engineering, Southeast University,
Nanjing 210096, People's Republic of China
;
_publ_section_synopsis     .
