# Supplementary material for: Poly[(μ 6-benzene-1,2,4,5-tetra­carboxyl­ato)bis­(1,10-phenanthroline-κ 2 N,N′)dimanganese(II)]
Source: Acta Crystallogr Sect E Struct Rep Online. 2008 Jun 13;64(Pt 7):m922–3. doi: 10.1107/S1600536808016723 (PMC2961681; doi:10.1107/S1600536808016723)
Supplement: Supplementary file 2 [file e-64-0m922-Isup2.hkl]

# 
# h,k,l, Fc-squared, Fo-squared, sigma(Fo-squared) and status flag 
# 
data_I
_shelx_title ' sun581m in P2(1)/c' 
_shelx_refln_list_code          4 
_shelx_F_calc_maximum      232.59 
_exptl_crystal_F_000       728.00 
_reflns_d_resolution_high  0.8409 
 
loop_ 
 _symmetry_equiv_pos_as_xyz 
 'x, y, z' 
 '-x, y+1/2, -z+1/2' 
 '-x, -y, -z' 
 'x, -y-1/2, z-1/2' 
 
_cell_length_a     7.5115 
_cell_length_b    19.8111 
_cell_length_c     9.6327 
_cell_angle_alpha  90.000 
_cell_angle_beta  112.027 
_cell_angle_gamma  90.000 
 
_shelx_F_squared_multiplier     1.000 
 
loop_ 
 _refln_index_h 
 _refln_index_k 
 _refln_index_l 
 _refln_F_squared_calc 
 _refln_F_squared_meas 
 _refln_F_squared_sigma 
 _refln_observed_status 
   1   0   0      104.71      103.05     10.24 o 
   2   0   0      764.68      580.08     36.57 o 
   3   0   0      996.47      854.20     47.47 o 
   4   0   0     4385.10     4156.31    153.37 o 
   5   0   0      297.32      354.33     62.87 o 
   6   0   0      298.63      320.32     67.44 o 
   7   0   0     1944.62     2316.90    175.58 o 
   8   0   0       13.83       37.66     57.02 o 
   1   1   0    13267.37    13762.33    345.57 o 
   2   1   0      440.87      464.94     25.74 o 
   3   1   0     1314.17     1146.94     45.13 o 
   4   1   0      148.04      166.92     38.81 o 
   5   1   0      353.21      341.16     31.86 o 
   6   1   0        6.53        0.00     25.02 o 
   7   1   0      165.57      178.20     42.04 o 
   8   1   0      155.30      118.23     65.72 o 
   0   2   0     2213.51     3005.56    137.56 o 
   1   2   0     3574.44     3862.05    102.46 o 
   2   2   0     6842.70     6554.99    174.26 o 
   3   2   0        7.79       16.43      9.94 o 
   4   2   0     2086.24     2110.73     59.78 o 
   5   2   0     2457.24     2517.31     72.63 o 
   6   2   0        4.10       12.02     27.52 o 
   7   2   0      779.55      798.92     76.89 o 
   8   2   0        4.08        0.00     36.75 o 
   1   3   0      958.55      824.16     30.49 o 
   2   3   0      386.93      391.71     23.39 o 
   3   3   0     5071.51     4803.84    136.78 o 
   4   3   0      420.05      450.95     34.44 o 
   5   3   0      196.48      176.79     28.65 o 
   6   3   0      152.47      164.84     30.58 o 
   7   3   0     1992.35     1985.18    118.34 o 
   8   3   0      561.47      697.77     78.77 o 
   0   4   0    18711.59    20224.04    885.65 o 
   1   4   0     4152.10     4251.99    114.20 o 
   2   4   0      230.27      354.64     57.44 o 
   3   4   0        0.84       16.14     12.86 o 
   4   4   0       43.66       57.79     37.21 o 
   5   4   0        0.08        5.75     18.54 o 
   6   4   0      348.28      358.16     40.27 o 
   7   4   0        1.76        0.00     30.32 o 
   8   4   0       77.98      109.12     46.94 o 
   1   5   0       31.77       58.79     11.35 o 
   2   5   0       21.55       26.54      4.67 o 
   3   5   0     8563.19     8745.68    236.02 o 
   4   5   0       20.92       16.57     15.12 o 
   5   5   0      277.22      253.03     34.27 o 
   6   5   0      320.30      315.62     39.04 o 
   7   5   0      941.15     1036.64     70.84 o 
   8   5   0      114.75       58.40     40.19 o 
   0   6   0     1328.41     1515.81     84.27 o 
   1   6   0     1113.55     1163.40     34.64 o 
   2   6   0       49.96        4.99     10.47 o 
   3   6   0      312.38      366.76     55.37 o 
   4   6   0     4510.50     4431.87    136.02 o 
   5   6   0       92.22       73.44     24.32 o 
   6   6   0     1078.40     1066.08     64.88 o 
   7   6   0       82.85      100.14     31.97 o 
   8   6   0      542.13      632.07    146.54 o 
   1   7   0       32.15       25.27      8.21 o 
   2   7   0      540.80      557.79     30.20 o 
   3   7   0      140.26      157.75     21.20 o 
   4   7   0      237.06      261.66     29.41 o 
   5   7   0       40.08       46.74     23.92 o 
   6   7   0      215.92      218.21     42.46 o 
   7   7   0       78.96       44.58     30.61 o 
   0   8   0     3596.00     3359.33    169.60 o 
   1   8   0        0.07       21.01      9.06 o 
   2   8   0     2716.71     2540.82     80.08 o 
   3   8   0      648.73      693.67     39.14 o 
   4   8   0     1775.10     1568.85     65.13 o 
   5   8   0       96.51      143.11     33.43 o 
   6   8   0      464.58      505.32     47.12 o 
   7   8   0       35.82       75.57     30.46 o 
   1   9   0     4924.57     4939.64    139.44 o 
   2   9   0      212.83      207.37     26.71 o 
   3   9   0      666.69      638.70     27.73 o 
   4   9   0     1084.12      986.02     52.89 o 
   5   9   0      796.84      784.11     61.11 o 
   6   9   0      142.21      202.32     34.67 o 
   7   9   0       12.58        0.00     26.18 o 
   0  10   0     3140.50     3097.08    164.53 o 
   1  10   0     2571.97     2940.92     90.88 o 
   2  10   0       43.31       27.58     13.37 o 
   3  10   0       98.30      131.06     14.16 o 
   4  10   0      861.66      892.91     68.50 o 
   5  10   0       24.44       37.49     23.35 o 
   6  10   0      524.99      541.97     49.65 o 
   7  10   0      607.15      606.49     56.29 o 
   1  11   0     8167.22     8118.81    222.71 o 
   2  11   0      330.07      318.49     27.52 o 
   3  11   0     3720.82     3595.72     93.77 o 
   4  11   0      867.69      783.79     48.99 o 
   5  11   0      507.22      518.47     80.49 o 
   6  11   0      957.21      920.28     97.75 o 
   7  11   0      484.43      552.03     55.18 o 
   0  12   0     1505.55     1441.04     96.10 o 
   1  12   0      413.27      432.55     30.05 o 
   2  12   0       26.81       52.63     18.63 o 
   3  12   0      526.91      551.53     33.48 o 
   4  12   0      367.39      407.70     38.70 o 
   5  12   0       49.64       29.21     20.83 o 
   6  12   0      103.25      154.10     39.26 o 
   7  12   0      387.38      382.59     46.70 o 
   1  13   0     5087.73     5301.79    155.54 o 
   2  13   0       41.88       54.21     17.83 o 
   3  13   0     1248.87     1104.86     43.86 o 
   4  13   0      963.76      932.28     55.39 o 
   5  13   0      273.85      253.07     33.46 o 
   6  13   0        0.63        1.04     22.87 o 
   0  14   0     3714.08     3870.93    210.99 o 
   1  14   0      121.81      117.01     24.05 o 
   2  14   0      650.57      674.36     64.38 o 
   3  14   0      351.98      290.40     33.26 o 
   4  14   0     2167.68     2098.99     89.55 o 
   5  14   0       21.67        5.42     22.74 o 
   6  14   0      893.98      912.08     88.67 o 
   1  15   0       68.26       62.51     18.27 o 
   2  15   0      991.81      986.76     80.61 o 
   3  15   0        1.99        0.00     17.23 o 
   4  15   0      543.96      463.75     42.11 o 
   5  15   0        0.54        0.00     26.00 o 
   6  15   0       43.28       85.05     43.19 o 
   0  16   0      361.10      322.01     41.24 o 
   1  16   0        0.49        0.00     15.31 o 
   2  16   0       21.90        2.41     28.34 o 
   3  16   0      580.04      591.98     45.93 o 
   4  16   0     1532.58     1632.14     91.64 o 
   5  16   0      135.90      119.63     30.73 o 
   6  16   0      391.57      392.93     63.41 o 
   1  17   0      269.34      303.14     32.65 o 
   2  17   0       23.14       15.51     28.10 o 
   3  17   0     1513.25     1630.62     95.42 o 
   4  17   0      181.82      153.83     30.60 o 
   5  17   0      183.30      262.40     39.52 o 
   0  18   0        0.46        3.73     21.04 o 
   1  18   0       56.98       82.73     29.57 o 
   2  18   0      143.93      162.36     27.94 o 
   3  18   0        6.12        0.00     20.71 o 
   4  18   0      247.97      376.07     49.53 o 
   5  18   0        0.07       28.24     29.84 o 
   1  19   0     1100.86     1080.30     76.45 o 
   2  19   0      365.28      389.00     49.94 o 
   3  19   0     1260.78     1281.63    105.96 o 
   4  19   0        7.76        0.00     24.65 o 
   0  20   0     1285.53     1339.84     88.41 o 
   1  20   0      205.52      207.47     26.84 o 
   2  20   0      672.18      756.78     56.79 o 
   3  20   0       28.79       10.38     22.37 o 
   4  20   0      197.62      208.99     37.53 o 
   1  21   0      138.51      166.01     30.78 o 
   2  21   0      204.84      225.46     35.12 o 
   3  21   0      536.47      539.82     77.99 o 
   0  22   0     3040.75     3404.55    264.22 o 
   1  22   0      112.21      128.19     27.70 o 
   2  22   0     1232.35     1247.07     73.98 o 
   1  23   0      323.06      434.75     50.02 o 
  -8   1   1      611.81      635.42     76.19 o 
  -7   1   1      370.82      419.47     57.04 o 
  -6   1   1       86.48       80.79     26.48 o 
  -5   1   1      226.62      154.69     27.93 o 
  -4   1   1     4408.83     4458.00    113.44 o 
  -3   1   1     2807.15     2944.83     76.45 o 
  -2   1   1       35.59       12.08      6.43 o 
  -1   1   1      704.48      700.05     15.76 o 
   0   1   1    12638.36    15364.82    296.38 o 
   1   1   1     2323.87     2330.02     55.92 o 
   2   1   1    10722.11    10465.46    205.22 o 
   3   1   1      660.90      659.10     25.38 o 
   4   1   1     1913.25     1968.54     60.39 o 
   5   1   1     1164.79     1168.60     42.08 o 
   6   1   1     2849.04     2916.03    139.02 o 
   7   1   1      466.01      504.78     65.46 o 
  -8   2   1      520.56      540.08     69.22 o 
  -7   2   1      994.15     1010.71     66.87 o 
  -6   2   1       97.41      102.07     28.37 o 
  -5   2   1      616.62      572.23     41.45 o 
  -4   2   1       15.08       18.55     14.38 o 
  -3   2   1      515.92      442.46     24.72 o 
  -2   2   1     2314.34     2276.56     45.83 o 
  -1   2   1     4235.67     4807.92     95.15 o 
   0   2   1      325.39      319.74     10.78 o 
   1   2   1     2106.50     1927.60     42.91 o 
   2   2   1      374.01      402.74     16.80 o 
   3   2   1     3882.96     3761.89     82.02 o 
   4   2   1       67.34       69.05     11.50 o 
   5   2   1        9.88       20.91     15.75 o 
   6   2   1       71.70      106.15     46.71 o 
   7   2   1      111.54      111.50     42.28 o 
  -8   3   1       30.53       71.29     60.26 o 
  -7   3   1        2.65       12.57     27.37 o 
  -6   3   1        1.65        0.00     20.90 o 
  -5   3   1      575.00      545.72     41.46 o 
  -4   3   1     2068.94     2065.58     83.15 o 
  -3   3   1     1468.76     1584.57     54.66 o 
  -2   3   1        1.34        1.37      8.65 o 
  -1   3   1     2200.00     2083.02     50.13 o 
   0   3   1       19.59       20.51      3.87 o 
   1   3   1       58.11       51.61      8.89 o 
   2   3   1     8944.99     8775.23    196.04 o 
   3   3   1      342.43      308.78     18.81 o 
   4   3   1      732.71      705.98     27.58 o 
   5   3   1     1357.57     1332.22     58.02 o 
   6   3   1     1387.88     1356.03     91.64 o 
   7   3   1      112.22      100.27     39.52 o 
  -8   4   1      229.23      218.30     39.93 o 
  -7   4   1      791.15      875.06     63.49 o 
  -6   4   1      357.67      388.25     41.45 o 
  -5   4   1     2892.83     2721.66    189.44 o 
  -4   4   1      250.41      266.15     26.65 o 
  -3   4   1     2049.44     1727.71     47.03 o 
  -2   4   1     2085.94     2046.90     53.01 o 
  -1   4   1    25764.67    27539.78    530.17 o 
   0   4   1     3378.72     3473.68     79.80 o 
   1   4   1      486.95      386.46     16.54 o 
   2   4   1     2158.90     2114.74     54.81 o 
   3   4   1     6129.54     6095.79    170.94 o 
   4   4   1       45.28       23.47     17.82 o 
   5   4   1      283.32      271.16     26.05 o 
   6   4   1      572.38      562.85     48.38 o 
   7   4   1      180.79      237.40     75.75 o 
  -8   5   1       39.83       12.66     27.32 o 
  -7   5   1      251.84      289.25     39.85 o 
  -6   5   1      554.81      609.43     49.21 o 
  -5   5   1       17.57       16.15     17.85 o 
  -4   5   1     2049.02     1846.20     71.65 o 
  -3   5   1     1620.47     1759.69     61.95 o 
  -2   5   1       19.68       10.53      7.75 o 
  -1   5   1     1095.74     1122.65     32.53 o 
   0   5   1     2975.77     3219.55     87.82 o 
   1   5   1      159.74      183.67     11.83 o 
   2   5   1      260.23      236.79     26.22 o 
   3   5   1       75.89       61.36     25.56 o 
   4   5   1      291.85      294.73     31.10 o 
   5   5   1        0.68       27.27     15.59 o 
   6   5   1       20.39       12.70     16.46 o 
   7   5   1      262.40      229.66     50.75 o 
  -8   6   1      216.08      253.87     42.66 o 
  -7   6   1     1417.30     1464.26     80.78 o 
  -6   6   1      163.06      111.58     29.34 o 
  -5   6   1      732.22      655.99     46.04 o 
  -4   6   1      133.38      138.81     21.89 o 
  -3   6   1      245.67      203.22     15.21 o 
  -2   6   1      613.60      658.36     24.82 o 
  -1   6   1    12014.83    12842.77    284.61 o 
   0   6   1     3504.17     3724.54    127.17 o 
   1   6   1      257.58      273.65     18.78 o 
   2   6   1      334.66      351.46     34.06 o 
   3   6   1     4858.31     5003.37    145.71 o 
   4   6   1      149.43      123.90     26.50 o 
   5   6   1        1.95        0.00     22.45 o 
   6   6   1       12.98       37.44     18.16 o 
   7   6   1        5.29        0.00     30.33 o 
  -8   7   1     2094.49     2432.52    115.51 o 
  -7   7   1       30.50       24.41     26.65 o 
  -6   7   1     1033.96     1082.95     63.96 o 
  -5   7   1      181.30      164.57     28.72 o 
  -4   7   1     4931.21     4631.87    140.14 o 
  -3   7   1       17.13       26.66     10.17 o 
  -2   7   1     7783.92     7887.94    178.64 o 
  -1   7   1     1169.12     1134.89     41.11 o 
   0   7   1     6656.97     6935.18    227.40 o 
   1   7   1       37.32       59.66      8.88 o 
   2   7   1     3116.31     2951.89    112.26 o 
   3   7   1     5185.36     5268.90    152.33 o 
   4   7   1     1076.96     1098.46     55.49 o 
   5   7   1        8.78        0.00     20.22 o 
   6   7   1      297.36      333.38     35.53 o 
   7   7   1      526.84      594.71     71.04 o 
  -8   8   1      136.70      205.62     39.81 o 
  -7   8   1      322.12      281.30     40.47 o 
  -6   8   1      242.57      248.94     34.48 o 
  -5   8   1      497.92      402.84     61.00 o 
  -4   8   1      568.86      572.05     41.49 o 
  -3   8   1     2008.36     2275.59     77.58 o 
  -2   8   1     6750.73     7734.92    177.03 o 
  -1   8   1      987.94     1018.45     34.83 o 
   0   8   1     1958.35     1831.40     72.64 o 
   1   8   1       10.38       24.31      7.88 o 
   2   8   1      855.73      947.20     56.67 o 
   3   8   1      908.13      885.24     49.76 o 
   4   8   1     1395.18     1358.19     77.07 o 
   5   8   1      252.59      226.53     33.19 o 
   6   8   1      940.03      934.81     55.82 o 
   7   8   1     1114.47     1205.50     92.61 o 
  -7   9   1      379.81      413.57     47.48 o 
  -6   9   1        3.80        0.95     21.65 o 
  -5   9   1      158.99      206.95     41.31 o 
  -4   9   1     2238.19     2076.54    342.99 o 
  -3   9   1      816.27      964.53     41.49 o 
  -2   9   1        5.01        4.35      8.22 o 
  -1   9   1     2908.26     3118.02     82.28 o 
   0   9   1     5461.36     5357.06    182.94 o 
   1   9   1        9.29        0.00     10.18 o 
   2   9   1      698.61      636.38     35.16 o 
   3   9   1        3.43        0.00     14.63 o 
   4   9   1      378.88      282.19     32.00 o 
   5   9   1       50.37       72.57     24.77 o 
   6   9   1      122.36      151.01     25.36 o 
   7   9   1      627.69      696.84     48.83 o 
  -7  10   1        2.75        4.27     26.63 o 
  -6  10   1      120.74      145.81     29.54 o 
  -5  10   1     1712.75     1534.75     72.27 o 
  -4  10   1      240.95      231.76     29.45 o 
  -3  10   1     1781.83     1688.62     56.28 o 
  -2  10   1      513.89      517.34     25.62 o 
  -1  10   1     2056.79     1818.43     54.64 o 
   0  10   1      229.64      266.24     26.69 o 
   1  10   1     1147.69      983.83     34.35 o 
   2  10   1       41.45       57.56     15.19 o 
   3  10   1     2491.59     2233.89    113.12 o 
   4  10   1      775.03      668.86     46.78 o 
   5  10   1     1070.52     1033.50     61.14 o 
   6  10   1     2057.30     2075.06    124.69 o 
   7  10   1      194.13      182.02     44.70 o 
  -7  11   1       84.56       98.65     29.91 o 
  -6  11   1      681.60      697.47     91.61 o 
  -5  11   1        3.39        1.28     23.63 o 
  -4  11   1       55.60       59.72     21.07 o 
  -3  11   1      275.62      255.03     20.70 o 
  -2  11   1       78.28       59.50     12.93 o 
  -1  11   1      232.80      248.52     22.31 o 
   0  11   1      115.28      135.75     21.81 o 
   1  11   1        2.04        0.03      8.93 o 
   2  11   1       51.98       38.99     15.62 o 
   3  11   1      293.31      339.10     31.85 o 
   4  11   1      190.10      183.04     29.06 o 
   5  11   1      129.32      141.07     28.20 o 
   6  11   1        2.01        7.54     24.17 o 
  -7  12   1      818.10      861.16     70.00 o 
  -6  12   1       66.19       57.55     26.21 o 
  -5  12   1     1334.88     1343.11     68.98 o 
  -4  12   1      266.84      255.83     33.33 o 
  -3  12   1     3198.05     3219.06     87.58 o 
  -2  12   1     2636.96     2932.44     72.24 o 
  -1  12   1     4612.67     4601.34    136.77 o 
   0  12   1       32.34       39.69     15.97 o 
   1  12   1     1396.02     1365.64     45.17 o 
   2  12   1      516.58      521.28     48.17 o 
   3  12   1     2020.35     1962.96     75.47 o 
   4  12   1     1079.24     1026.42     67.51 o 
   5  12   1      629.46      591.32     48.29 o 
   6  12   1      924.97      949.96     66.37 o 
  -7  13   1      196.18      207.89     38.65 o 
  -6  13   1      409.15      401.72     44.78 o 
  -5  13   1      136.20      129.42     32.01 o 
  -4  13   1     1650.94     1589.42     77.09 o 
  -3  13   1        9.24       16.01     13.37 o 
  -2  13   1     1157.08     1158.95     50.89 o 
  -1  13   1      169.86      161.83     21.74 o 
   0  13   1     1563.48     1671.26     78.33 o 
   1  13   1       13.33        0.00     10.96 o 
   2  13   1      984.94      848.47     45.92 o 
   3  13   1      213.44      211.11     36.63 o 
   4  13   1      175.80      200.50     33.69 o 
   5  13   1      280.05      347.45     40.09 o 
   6  13   1      193.95      187.24     36.07 o 
  -6  14   1       13.97        0.00     22.90 o 
  -5  14   1      684.45      635.01     50.71 o 
  -4  14   1      153.91      127.23     25.99 o 
  -3  14   1      787.43      802.07     38.24 o 
  -2  14   1     2192.04     2121.55     58.93 o 
  -1  14   1      127.69      123.77     25.01 o 
   0  14   1      372.91      332.88     31.01 o 
   1  14   1      110.75      108.26     18.38 o 
   2  14   1      223.50      220.93     27.03 o 
   3  14   1      281.01      273.51     39.34 o 
   4  14   1     1047.18      990.46     59.36 o 
   5  14   1      223.37      294.15     39.05 o 
   6  14   1      605.87      691.63     58.16 o 
  -6  15   1      835.12      910.41     83.86 o 
  -5  15   1        5.91        0.00     26.43 o 
  -4  15   1     2514.28     2256.62     88.82 o 
  -3  15   1        0.49        0.90     14.08 o 
  -2  15   1     1987.67     1935.92     88.31 o 
  -1  15   1     1000.90     1010.84     52.18 o 
   0  15   1     2742.34     2823.61    139.18 o 
   1  15   1     1235.84     1259.04     47.51 o 
   2  15   1      235.29      300.17     36.22 o 
   3  15   1      697.28      729.69     58.44 o 
   4  15   1       81.07       64.64     25.03 o 
   5  15   1      400.10      391.79     43.51 o 
   6  15   1      608.61      651.98     58.14 o 
  -6  16   1       25.36       28.38     28.31 o 
  -5  16   1      226.45      205.21     34.20 o 
  -4  16   1        0.67        0.00     29.50 o 
  -3  16   1       48.12       33.48     20.06 o 
  -2  16   1      639.38      613.29     37.91 o 
  -1  16   1      493.08      502.11     46.21 o 
   0  16   1      900.33      858.92     95.21 o 
   1  16   1        0.87        0.00     12.60 o 
   2  16   1     2411.15     2223.67     83.80 o 
   3  16   1       58.47       49.31     22.97 o 
   4  16   1      198.20      141.83     38.44 o 
   5  16   1       36.97       29.31     41.08 o 
  -5  17   1       22.35       17.93     25.86 o 
  -4  17   1     1713.26     1752.71     81.88 o 
  -3  17   1       61.04       48.95     23.04 o 
  -2  17   1     1974.68     1891.62     65.37 o 
  -1  17   1     1305.61     1423.01    102.19 o 
   0  17   1      842.08      838.60     46.14 o 
   1  17   1      144.86      182.10     31.31 o 
   2  17   1     1055.44      972.53     58.66 o 
   3  17   1       74.51      134.77     43.13 o 
   4  17   1      112.75      122.23     30.05 o 
   5  17   1      106.98      104.14     31.39 o 
  -5  18   1      368.60      393.25     48.44 o 
  -4  18   1       11.60        0.00     22.21 o 
  -3  18   1      944.17      996.83     61.10 o 
  -2  18   1      710.85      716.15     67.10 o 
  -1  18   1     2318.34     2382.15    266.43 o 
   0  18   1      287.46      320.75     30.18 o 
   1  18   1     1059.78     1015.07     71.75 o 
   2  18   1       21.08        4.19     19.63 o 
   3  18   1     1945.27     1945.61     83.15 o 
   4  18   1      134.16      209.58     34.89 o 
   5  18   1      358.71      351.27     50.49 o 
  -5  19   1       11.53       13.44     25.50 o 
  -4  19   1       94.72       73.17     34.99 o 
  -3  19   1      616.45      570.87     80.86 o 
  -2  19   1        0.67        0.00     13.78 o 
  -1  19   1      305.93      268.71     33.79 o 
   0  19   1      252.81      281.60     29.49 o 
   1  19   1       31.72       62.42     22.57 o 
   2  19   1       71.19       62.66     23.69 o 
   3  19   1       16.51       38.90     24.77 o 
   4  19   1      436.41      419.98     45.74 o 
  -4  20   1       58.64      102.09     29.94 o 
  -3  20   1       34.76       72.90     26.40 o 
  -2  20   1      167.41      194.39     23.07 o 
  -1  20   1     1873.86     1879.24     71.22 o 
   0  20   1        5.12       12.59     17.05 o 
   1  20   1       67.79       86.84     29.82 o 
   2  20   1      231.17      204.84     39.33 o 
   3  20   1      655.48      634.25     66.37 o 
   4  20   1        2.09        6.42     30.62 o 
  -3  21   1      239.04      296.95     40.42 o 
  -2  21   1      172.91      217.38     37.66 o 
  -1  21   1       60.50       62.21     22.78 o 
   0  21   1      571.25      764.62     50.72 o 
   1  21   1        9.65        0.00     21.67 o 
   2  21   1      996.38      988.02     93.92 o 
   3  21   1      125.96      152.77     43.68 o 
  -3  22   1       61.07       46.80     37.29 o 
  -2  22   1       14.59       56.04     26.01 o 
  -1  22   1        4.65        0.00     17.53 o 
   0  22   1       12.00       54.04     26.58 o 
   1  22   1       32.96       83.75     29.33 o 
   2  22   1        2.39        0.00     28.80 o 
  -1  23   1        7.77        0.00     41.57 o 
   0  23   1      238.62      266.45     35.03 o 
   1  23   1       34.68       65.70     30.37 o 
  -8   0   2     1466.18     1725.74    161.50 o 
  -7   0   2      321.09      356.42     47.98 o 
  -6   0   2     1260.67     1240.57     80.05 o 
  -5   0   2       13.56        0.00     21.05 o 
  -4   0   2      949.52      730.40     34.04 o 
  -3   0   2      148.68      124.57     14.48 o 
  -2   0   2     5167.76     5101.65    133.58 o 
  -1   0   2      959.95      952.77     39.31 o 
   0   0   2    11455.92    13423.28    339.71 o 
   1   0   2    16968.11    19091.51    583.03 o 
   2   0   2    34082.35    37667.26   1140.19 o 
   3   0   2       57.39       49.95     22.25 o 
   4   0   2     2105.75     1992.57    209.48 o 
   5   0   2        8.61       11.81     21.82 o 
   6   0   2     1559.25     1452.80    137.28 o 
   7   0   2      368.85      485.77     94.13 o 
  -8   1   2      109.56      127.73     65.72 o 
  -7   1   2      214.19      238.61     35.31 o 
  -6   1   2      134.54      147.04     24.42 o 
  -5   1   2     1446.59     1511.31     54.46 o 
  -4   1   2     2865.86     3181.51     66.37 o 
  -3   1   2        5.02        0.00      5.80 o 
  -2   1   2       45.49       49.09      7.84 o 
  -1   1   2       23.21       15.75      5.67 o 
   0   1   2       88.79       90.24     10.81 o 
   1   1   2    54099.67    59416.74   1261.09 o 
   2   1   2     5126.55     5416.91    126.27 o 
   3   1   2       16.47       37.84     11.27 o 
   4   1   2      327.96      300.39     22.45 o 
   5   1   2      211.46      213.34     27.85 o 
   6   1   2       59.31       83.64     35.58 o 
   7   1   2      103.61       92.03     49.84 o 
  -8   2   2      366.24      365.08     47.93 o 
  -7   2   2       14.40       17.62     21.90 o 
  -6   2   2      811.88      820.59     53.66 o 
  -5   2   2      312.13      329.50     27.41 o 
  -4   2   2      364.44      236.46     16.66 o 
  -3   2   2     1078.61     1186.04     29.54 o 
  -2   2   2      490.90      463.56     15.69 o 
  -1   2   2        0.97        3.30      4.65 o 
   0   2   2     2505.05     2973.05     72.00 o 
   1   2   2      679.20      737.29     26.46 o 
   2   2   2     4357.83     4305.43    103.50 o 
   3   2   2      919.81      870.31     33.19 o 
   4   2   2     1688.76     1543.89    103.73 o 
   5   2   2       95.22      112.24     23.45 o 
   6   2   2        9.63        0.00     26.11 o 
   7   2   2      499.70      566.68     72.38 o 
  -8   3   2       59.39      113.81     33.56 o 
  -7   3   2      740.14      878.71     73.17 o 
  -6   3   2       95.68      106.58     32.81 o 
  -5   3   2     6323.41     5876.84    195.50 o 
  -4   3   2     1352.66     1421.55     39.84 o 
  -3   3   2     1416.66     1295.72     31.71 o 
  -2   3   2     1217.49     1119.81     27.27 o 
  -1   3   2    15904.40    16732.57    414.16 o 
   0   3   2      202.46      198.35     11.34 o 
   1   3   2     1563.00     1693.99     45.92 o 
   2   3   2     5847.50     5955.52    138.39 o 
   3   3   2     1883.45     1703.12     50.71 o 
   4   3   2      634.24      606.01     37.96 o 
   5   3   2      719.31      627.07     42.34 o 
   6   3   2     1882.12     1805.15    111.34 o 
   7   3   2       45.01       33.42     38.37 o 
  -8   4   2       19.58       23.50     35.38 o 
  -7   4   2      807.33      812.16     59.53 o 
  -6   4   2      372.60      441.64     44.85 o 
  -5   4   2      413.76      390.71     35.68 o 
  -4   4   2      764.33      802.19     50.61 o 
  -3   4   2       31.35       22.53      8.82 o 
  -2   4   2       25.07       14.27      9.52 o 
  -1   4   2       30.10       33.73      5.57 o 
   0   4   2     2356.08     2377.19     47.35 o 
   1   4   2       21.42       27.07      7.59 o 
   2   4   2      541.93      586.72     22.47 o 
   3   4   2      367.77      359.89     19.89 o 
   4   4   2      837.98      781.76     34.40 o 
   5   4   2      650.46      621.62     44.37 o 
   6   4   2        0.29        0.00     24.65 o 
   7   4   2      114.51       63.59     43.47 o 
  -8   5   2       48.44       82.39     31.34 o 
  -7   5   2      367.03      385.23     42.93 o 
  -6   5   2       14.23       11.63     21.67 o 
  -5   5   2     5735.96     5618.89    206.51 o 
  -4   5   2       88.41       96.65     13.02 o 
  -3   5   2     1631.03     1601.45     47.79 o 
  -2   5   2      412.30      437.70     18.01 o 
  -1   5   2     6744.85     7044.56    142.53 o 
   0   5   2     2191.65     2088.61     43.10 o 
   1   5   2        4.38       11.36      7.89 o 
   2   5   2     2905.21     2853.98     64.96 o 
   3   5   2      507.84      473.04     32.44 o 
   4   5   2     2075.28     2019.03     65.31 o 
   5   5   2     1246.75     1190.65     59.28 o 
   6   5   2      863.31      843.85     55.03 o 
   7   5   2        3.34       89.47     38.80 o 
  -8   6   2      916.15     1066.19     75.50 o 
  -7   6   2      497.87      472.78     62.92 o 
  -6   6   2      693.80      639.78     54.74 o 
  -5   6   2        2.10       31.25     19.55 o 
  -4   6   2     3815.98     3781.72     96.22 o 
  -3   6   2      238.27      243.81     18.67 o 
  -2   6   2    13236.74    14269.00    314.60 o 
  -1   6   2     1357.08     1274.89     33.20 o 
   0   6   2      338.92      323.29     16.46 o 
   1   6   2       36.41       22.01      7.22 o 
   2   6   2       85.57       72.08      9.91 o 
   3   6   2     1438.26     1421.90     42.12 o 
   4   6   2       99.32      125.61     19.52 o 
   5   6   2     2213.30     2203.83    128.34 o 
   6   6   2      364.13      349.34     38.77 o 
   7   6   2      209.35      191.67     61.25 o 
  -8   7   2       62.91       84.16     40.43 o 
  -7   7   2      423.34      455.50     70.62 o 
  -6   7   2      112.75      136.93     29.02 o 
  -5   7   2      328.61      376.13     38.13 o 
  -4   7   2        0.00        0.00     12.23 o 
  -3   7   2      152.16      176.11     16.98 o 
  -2   7   2     1058.41     1105.44     35.34 o 
  -1   7   2      237.36      199.23     15.64 o 
   0   7   2     3464.57     3589.15     76.62 o 
   1   7   2      340.84      346.69     36.18 o 
   2   7   2      780.75      776.03     26.53 o 
   3   7   2       32.51       41.20      9.41 o 
   4   7   2      781.68      767.07     39.80 o 
   5   7   2       24.56       29.62     17.58 o 
   6   7   2       21.08       89.22     26.35 o 
   7   7   2        7.68        5.69     35.30 o 
  -8   8   2     1509.75     1743.58    151.89 o 
  -7   8   2      350.92      394.83     58.15 o 
  -6   8   2      209.29      219.96     32.69 o 
  -5   8   2      203.83      222.07     29.64 o 
  -4   8   2     5726.92     5703.29    138.41 o 
  -3   8   2        2.72        0.00      9.56 o 
  -2   8   2     3450.16     3218.83     93.25 o 
  -1   8   2     5934.35     6393.79    133.04 o 
   0   8   2     1963.12     1812.85     43.88 o 
   1   8   2      510.71      500.00     25.80 o 
   2   8   2     4372.79     4252.79     93.51 o 
   3   8   2      994.78      876.75     39.30 o 
   4   8   2      133.50      107.32     25.38 o 
   5   8   2     1247.99     1218.56     53.76 o 
   6   8   2     1070.68     1083.65     82.58 o 
   7   8   2       11.48       21.36     36.62 o 
  -8   9   2      303.62      297.67     44.90 o 
  -7   9   2       68.33       95.40     29.12 o 
  -6   9   2      446.54      414.37     41.37 o 
  -5   9   2       13.09       10.52     20.36 o 
  -4   9   2      133.79      139.51     18.56 o 
  -3   9   2       29.04       32.82     11.32 o 
  -2   9   2       40.05       29.18     10.89 o 
  -1   9   2     5476.94     6053.58    144.35 o 
   0   9   2      162.56      180.30     14.27 o 
   1   9   2      344.15      307.90     19.74 o 
   2   9   2      217.45      255.18     27.11 o 
   3   9   2     3798.59     3701.35    100.04 o 
   4   9   2      136.79      116.79     21.66 o 
   5   9   2       14.69       12.51     17.48 o 
   6   9   2      503.94      570.22     63.53 o 
  -7  10   2       23.08       46.69     27.20 o 
  -6  10   2     1280.93     1359.87    100.79 o 
  -5  10   2        1.17        1.80     18.66 o 
  -4  10   2      458.97      459.99     32.81 o 
  -3  10   2      150.35      142.77     17.23 o 
  -2  10   2     1400.90     1342.37     51.33 o 
  -1  10   2        4.33       11.17      8.98 o 
   0  10   2      623.63      609.63     25.50 o 
   1  10   2      115.17      118.72     11.64 o 
   2  10   2      451.66      454.92     31.72 o 
   3  10   2     1040.27      965.93     43.46 o 
   4  10   2       55.05       35.14     17.18 o 
   5  10   2      183.89      187.73     26.24 o 
   6  10   2      167.86      150.41     27.09 o 
  -7  11   2      152.81      212.40     54.86 o 
  -6  11   2      341.68      340.61     40.05 o 
  -5  11   2     2636.26     2461.48    116.52 o 
  -4  11   2      236.89      274.92     35.36 o 
  -3  11   2      695.63      673.73     32.49 o 
  -2  11   2      471.12      497.60     28.87 o 
  -1  11   2     5631.47     5678.05    138.64 o 
   0  11   2      111.56      123.39     16.41 o 
   1  11   2     4524.93     4442.62    109.87 o 
   2  11   2     1200.94     1129.44     49.82 o 
   3  11   2     2231.29     2014.22    104.69 o 
   4  11   2       51.64       36.50     17.40 o 
   5  11   2      331.43      315.60     32.11 o 
   6  11   2      622.13      578.64     60.72 o 
  -7  12   2       14.86       44.40     28.45 o 
  -6  12   2      133.44      197.04     33.07 o 
  -5  12   2      466.20      382.99     65.97 o 
  -4  12   2       50.59       60.76     23.43 o 
  -3  12   2       62.26       73.50     16.00 o 
  -2  12   2      557.08      554.29     29.69 o 
  -1  12   2       99.17       90.55     18.29 o 
   0  12   2      337.21      271.77     22.21 o 
   1  12   2      406.30      459.62     36.66 o 
   2  12   2      387.85      347.07     30.34 o 
   3  12   2       12.21       19.35     18.48 o 
   4  12   2       97.55      115.18     21.16 o 
   5  12   2       80.26       87.31     21.38 o 
   6  12   2        2.45       32.28     21.47 o 
  -7  13   2       20.99       52.98     27.63 o 
  -6  13   2       98.36       95.11     35.99 o 
  -5  13   2      536.76      470.09     46.15 o 
  -4  13   2       77.12       53.27     22.02 o 
  -3  13   2      478.38      504.57     30.55 o 
  -2  13   2       91.45      103.10     16.20 o 
  -1  13   2     3898.61     3828.70    124.67 o 
   0  13   2       21.82       17.96     12.73 o 
   1  13   2     1374.80     1359.51     45.60 o 
   2  13   2      657.60      631.59     43.79 o 
   3  13   2     1727.08     1793.65     73.37 o 
   4  13   2      199.83      176.17     25.51 o 
   5  13   2      154.44      213.42     28.83 o 
   6  13   2      537.62      603.28     46.01 o 
  -7  14   2       60.98      111.51     32.13 o 
  -6  14   2     1174.27     1188.62     71.79 o 
  -5  14   2       81.74      127.53     29.49 o 
  -4  14   2     1245.05     1199.56     70.99 o 
  -3  14   2       80.50       81.16     18.59 o 
  -2  14   2     2352.82     2247.38     83.93 o 
  -1  14   2        1.83        5.66     12.62 o 
   0  14   2     4460.72     4725.36    143.49 o 
   1  14   2      565.66      610.29     30.85 o 
   2  14   2     2559.51     2575.89     89.90 o 
   3  14   2     1610.42     1514.55     67.76 o 
   4  14   2      195.71      229.81     36.32 o 
   5  14   2      608.14      602.09     44.21 o 
  -6  15   2       80.55       53.40     27.41 o 
  -5  15   2      127.57      119.95     29.13 o 
  -4  15   2       18.29       16.58     20.35 o 
  -3  15   2       10.30        2.77     14.79 o 
  -2  15   2      295.12      271.64     24.82 o 
  -1  15   2      341.74      369.63     31.51 o 
   0  15   2        2.54       22.96     12.74 o 
   1  15   2       14.31        0.00     15.16 o 
   2  15   2      553.04      566.58     60.90 o 
   3  15   2       89.65      126.48     22.04 o 
   4  15   2      185.10      188.33     26.63 o 
   5  15   2       16.00        0.00     18.70 o 
  -6  16   2      235.44      323.11     42.20 o 
  -5  16   2      234.90      238.39     37.72 o 
  -4  16   2     1188.45     1132.10     63.83 o 
  -3  16   2       90.59       94.23     19.02 o 
  -2  16   2     3494.87     3558.33    100.76 o 
  -1  16   2      692.88      710.84     35.15 o 
   0  16   2       14.24       38.45     14.59 o 
   1  16   2       78.14      114.35     24.12 o 
   2  16   2       87.36       86.58     21.97 o 
   3  16   2      126.62      173.27     24.90 o 
   4  16   2      152.73      165.33     27.47 o 
   5  16   2     1110.47     1042.55     59.38 o 
  -6  17   2       23.96       65.19     28.94 o 
  -5  17   2      962.39     1091.01    137.06 o 
  -4  17   2        9.44        2.61     20.26 o 
  -3  17   2      904.08      749.45     68.01 o 
  -2  17   2      194.23      206.12     24.04 o 
  -1  17   2      134.62      142.89     21.56 o 
   0  17   2        1.44       14.31     12.01 o 
   1  17   2       15.20       29.17     16.08 o 
   2  17   2       94.35      104.16     21.42 o 
   3  17   2       79.66       85.06     36.94 o 
   4  17   2     1038.82     1164.34     73.10 o 
  -5  18   2       11.98       13.19     30.93 o 
  -4  18   2       97.98       81.01     27.37 o 
  -3  18   2      180.48      207.42     31.41 o 
  -2  18   2      163.24      217.49     25.76 o 
  -1  18   2       36.96       23.93     16.34 o 
   0  18   2      889.24      892.50     84.04 o 
   1  18   2        0.48        4.25     21.13 o 
   2  18   2      620.47      592.78     48.94 o 
   3  18   2      962.65      990.48     97.39 o 
   4  18   2        0.85        0.00     39.88 o 
  -5  19   2      701.72      659.12     73.10 o 
  -4  19   2      119.74       73.84     36.31 o 
  -3  19   2      785.74      859.86     75.53 o 
  -2  19   2      504.13      433.78     31.31 o 
  -1  19   2     2202.14     2309.83    103.36 o 
   0  19   2      541.36      599.17     44.21 o 
   1  19   2      456.95      489.07     39.89 o 
   2  19   2      215.23      194.29     32.45 o 
   3  19   2      162.58      241.80     57.26 o 
   4  19   2      284.00      330.80     44.06 o 
  -4  20   2      180.38      209.89     45.07 o 
  -3  20   2      131.15      127.86     77.09 o 
  -2  20   2       12.56       40.03     20.05 o 
  -1  20   2       35.50       33.56     20.96 o 
   0  20   2      144.32      136.70     25.87 o 
   1  20   2      211.52      241.65     45.72 o 
   2  20   2      633.24      665.37     55.47 o 
   3  20   2       15.07       14.10     25.90 o 
  -4  21   2      412.83      409.96     59.15 o 
  -3  21   2      182.58      153.82     41.44 o 
  -2  21   2        4.41        0.00     20.52 o 
  -1  21   2      414.66      482.75     79.12 o 
   0  21   2      115.84      163.23     32.63 o 
   1  21   2      332.96      430.23     49.28 o 
   2  21   2        3.10       12.80     24.75 o 
  -3  22   2        0.16       23.35     39.49 o 
  -2  22   2      506.34      553.02     53.89 o 
  -1  22   2       77.96       27.15     26.45 o 
   0  22   2      697.30      719.73     60.21 o 
   1  22   2      320.54      436.19     51.67 o 
   2  22   2     1532.47     1787.74    120.84 o 
  -1  23   2      142.81      114.73     33.04 o 
   0  23   2       38.92       31.14     29.89 o 
  -8   1   3      878.91     1015.04     69.83 o 
  -7   1   3      102.47       61.63     22.75 o 
  -6   1   3     3153.47     3138.20     94.17 o 
  -5   1   3      485.96      522.20     31.57 o 
  -4   1   3      602.86      486.81     20.49 o 
  -3   1   3       20.80        9.58      7.12 o 
  -2   1   3     7129.80     7831.31    142.53 o 
  -1   1   3      139.13      104.86     15.27 o 
   0   1   3      790.31     1008.29     29.18 o 
   1   1   3      865.16      789.89     33.09 o 
   2   1   3      228.40      185.15     18.29 o 
   3   1   3      911.22      901.56     37.98 o 
   4   1   3      529.76      529.66     32.18 o 
   5   1   3     1580.18     1328.39     88.67 o 
   6   1   3      235.18      279.23     51.94 o 
   7   1   3       72.92      138.58     44.69 o 
  -8   2   3       46.73       30.60     28.10 o 
  -7   2   3      340.10      383.16     41.59 o 
  -6   2   3        4.68        0.00     17.13 o 
  -5   2   3     2546.46     2516.36     58.42 o 
  -4   2   3       48.40       47.67     11.95 o 
  -3   2   3      306.71      242.72     13.82 o 
  -2   2   3      858.29      900.08     23.54 o 
  -1   2   3      804.45      817.00     26.27 o 
   0   2   3      104.71       91.78     13.31 o 
   1   2   3     5072.26     5515.45    115.73 o 
   2   2   3     5556.60     5839.97    139.87 o 
   3   2   3       12.29        0.15     14.76 o 
   4   2   3      453.52      457.16     38.48 o 
   5   2   3      230.76      239.54     32.03 o 
   6   2   3      280.31      353.03     53.76 o 
   7   2   3        8.13        0.00     29.67 o 
  -8   3   3      326.45      320.39     44.76 o 
  -7   3   3       15.58        6.91     21.95 o 
  -6   3   3       10.10       26.01     21.90 o 
  -5   3   3      220.08      228.55     18.71 o 
  -4   3   3     1311.34     1304.01     34.60 o 
  -3   3   3      261.20      293.37     15.12 o 
  -2   3   3     1072.58     1124.67     27.68 o 
  -1   3   3      472.93      505.37     31.96 o 
   0   3   3      232.19      208.08     13.43 o 
   1   3   3      384.07      498.27     19.18 o 
   2   3   3      543.15      640.10     29.48 o 
   3   3   3      596.17      589.86     33.01 o 
   4   3   3      119.13      143.47     21.26 o 
   5   3   3      159.58      136.90     26.41 o 
   6   3   3      111.14       46.50     76.95 o 
   7   3   3      104.72       94.11     42.30 o 
  -8   4   3       25.26       54.39     29.16 o 
  -7   4   3       90.21       73.50     26.35 o 
  -6   4   3       67.00       46.98     23.85 o 
  -5   4   3     5959.11     5768.34    161.64 o 
  -4   4   3        0.93        9.57      8.80 o 
  -3   4   3     7781.07     8347.50    154.45 o 
  -2   4   3     2591.47     2585.00     57.81 o 
  -1   4   3     2499.35     2467.24     64.82 o 
   0   4   3      256.14      240.25     15.95 o 
   1   4   3     3800.42     3692.51     91.14 o 
   2   4   3     2743.41     2806.30     75.21 o 
   3   4   3      412.97      442.26     27.17 o 
   4   4   3     1305.20     1238.51     59.36 o 
   5   4   3      754.82      737.73     50.39 o 
   6   4   3     1574.43     1556.82    158.54 o 
  -8   5   3       10.80        0.00     24.57 o 
  -7   5   3        3.47       20.61     21.81 o 
  -6   5   3      429.78      451.76     88.86 o 
  -5   5   3        2.51        1.45     12.39 o 
  -4   5   3      299.13      275.82     20.43 o 
  -3   5   3      405.16      436.71     21.14 o 
  -2   5   3     3190.91     3263.85     80.34 o 
  -1   5   3     1349.16     1291.60     41.19 o 
   0   5   3      731.38      689.39     25.73 o 
   1   5   3     3202.13     3626.37     93.32 o 
   2   5   3     2795.58     2760.69     74.16 o 
   3   5   3       53.37       49.71     14.49 o 
   4   5   3       14.91        0.00     18.08 o 
   5   5   3      328.08      328.42     36.48 o 
   6   5   3        0.23       60.60     37.52 o 
  -8   6   3       19.40        9.72     24.74 o 
  -7   6   3      752.07      744.07     56.06 o 
  -6   6   3     1080.16      952.17     80.16 o 
  -5   6   3     1777.68     1730.93     54.76 o 
  -4   6   3       78.50       84.44     13.52 o 
  -3   6   3     1704.56     1629.99     44.38 o 
  -2   6   3       18.89       38.61      9.00 o 
  -1   6   3     5399.91     6009.20    141.88 o 
   0   6   3      417.67      410.05     18.18 o 
   1   6   3     1540.81     1424.93     37.86 o 
   2   6   3     1811.03     1757.98     66.49 o 
   3   6   3      469.62      509.42     28.10 o 
   4   6   3     1956.27     1874.94     75.15 o 
   5   6   3       58.21       64.47     24.02 o 
   6   6   3      484.12      445.71     59.38 o 
  -8   7   3      452.31      540.45     53.76 o 
  -7   7   3      257.63      280.59     42.04 o 
  -6   7   3     4560.78     4388.83    176.75 o 
  -5   7   3      154.40      140.72     26.79 o 
  -4   7   3     2065.61     1884.92     58.60 o 
  -3   7   3      925.58      873.29     30.91 o 
  -2   7   3    13468.09    14868.62    326.64 o 
  -1   7   3      819.29      726.32     24.24 o 
   0   7   3     2890.84     2681.79     55.95 o 
   1   7   3     5787.72     6300.64    130.67 o 
   2   7   3     3447.95     3425.41     78.97 o 
   3   7   3     1048.21      988.67     42.20 o 
   4   7   3      326.55      275.52     33.56 o 
   5   7   3     2781.16     2653.15    151.70 o 
   6   7   3       25.21       58.78     24.76 o 
  -8   8   3      127.94      133.20     33.55 o 
  -7   8   3      293.79      313.66     40.08 o 
  -6   8   3      521.44      557.95     46.99 o 
  -5   8   3      201.93      222.66     29.84 o 
  -4   8   3       63.06       84.98     17.14 o 
  -3   8   3        1.50        0.00      8.66 o 
  -2   8   3       68.97       46.14     10.78 o 
  -1   8   3     3839.17     4394.80     96.17 o 
   0   8   3        4.99       16.71      6.61 o 
   1   8   3       20.84       22.54      8.83 o 
   2   8   3      119.96      120.06     14.40 o 
   3   8   3      102.48      103.48     16.85 o 
   4   8   3      719.92      690.24     47.20 o 
   5   8   3       13.09       15.51     22.84 o 
   6   8   3        6.75        0.00     23.31 o 
  -8   9   3      297.20      389.30     64.94 o 
  -7   9   3       53.68       63.95     27.68 o 
  -6   9   3     1090.90     1057.10     61.98 o 
  -5   9   3      166.08      138.98     26.89 o 
  -4   9   3      633.92      624.24     56.49 o 
  -3   9   3      607.91      587.73     29.50 o 
  -2   9   3     2403.42     2177.97     60.50 o 
  -1   9   3     2799.31     3103.75     72.36 o 
   0   9   3      123.78      169.40     12.88 o 
   1   9   3     4141.74     4123.63     90.60 o 
   2   9   3     1802.09     1725.93     47.63 o 
   3   9   3       19.26       16.66     15.56 o 
   4   9   3      113.00      114.54     21.85 o 
   5   9   3      448.78      503.85     45.42 o 
   6   9   3       41.06       52.91     25.87 o 
  -8  10   3       40.79       52.39     30.24 o 
  -7  10   3      597.34      654.32     54.71 o 
  -6  10   3      341.06      346.38     38.56 o 
  -5  10   3       75.66      116.12     25.38 o 
  -4  10   3       39.69       33.48     19.01 o 
  -3  10   3      810.92      756.77     34.10 o 
  -2  10   3     1752.04     1843.87     60.18 o 
  -1  10   3      714.42      594.71     25.15 o 
   0  10   3     1185.81     1283.28     33.58 o 
   1  10   3     1098.19      994.34     33.08 o 
   2  10   3      729.74      714.14     31.13 o 
   3  10   3      322.19      327.97     28.47 o 
   4  10   3       39.82       41.25     18.30 o 
   5  10   3      246.05      238.67     36.02 o 
   6  10   3       92.70      130.92     32.16 o 
  -7  11   3       14.08       55.33     25.65 o 
  -6  11   3     1189.90     1114.09     64.91 o 
  -5  11   3      760.82      710.27     68.88 o 
  -4  11   3       11.41       19.96     15.50 o 
  -3  11   3       69.37       53.09     14.25 o 
  -2  11   3      399.22      420.35     26.52 o 
  -1  11   3        1.57        3.27     10.39 o 
   0  11   3       34.79       35.07      9.33 o 
   1  11   3      235.46      221.16     17.32 o 
   2  11   3        7.95       22.11     11.21 o 
   3  11   3      484.76      489.04     33.10 o 
   4  11   3       10.07        5.64     16.31 o 
   5  11   3       32.86       24.27     20.72 o 
   6  11   3       32.93       64.81     29.43 o 
  -7  12   3      115.14      205.68     56.98 o 
  -6  12   3        5.68       34.12     23.34 o 
  -5  12   3     2034.66     1936.38     80.61 o 
  -4  12   3      513.59      502.29     35.16 o 
  -3  12   3      688.10      624.74     33.49 o 
  -2  12   3     2269.46     2268.94     67.43 o 
  -1  12   3     1312.39     1405.77     87.21 o 
   0  12   3       45.86       38.56     10.84 o 
   1  12   3     1506.75     1423.23     55.16 o 
   2  12   3      863.64      802.95     38.44 o 
   3  12   3      136.00      114.97     20.81 o 
   4  12   3      509.28      589.35     40.52 o 
   5  12   3      625.03      651.84     45.50 o 
  -7  13   3       17.51        0.00     29.43 o 
  -6  13   3      134.92      130.75     32.76 o 
  -5  13   3      249.84      224.55     31.77 o 
  -4  13   3        3.96       27.33     19.72 o 
  -3  13   3      352.95      325.43     37.01 o 
  -2  13   3      814.39      824.77     45.64 o 
  -1  13   3      165.92      174.29     20.18 o 
   0  13   3     1372.64     1406.68     55.50 o 
   1  13   3     1104.36     1067.56     53.57 o 
   2  13   3     1567.76     1618.98     56.87 o 
   3  13   3       37.31       60.94     18.03 o 
   4  13   3       77.23       82.66     21.76 o 
   5  13   3      380.60      406.29     38.16 o 
  -7  14   3       79.56       37.21     34.40 o 
  -6  14   3       26.64       65.94     36.12 o 
  -5  14   3       49.40       30.65     22.16 o 
  -4  14   3       72.19       50.23     21.51 o 
  -3  14   3      223.01      228.97     23.82 o 
  -2  14   3       29.37       43.18     15.05 o 
  -1  14   3      242.09      261.72     24.14 o 
   0  14   3      987.02      916.46     35.35 o 
   1  14   3      718.31      624.72     33.69 o 
   2  14   3      450.46      411.88     30.02 o 
   3  14   3      172.33      214.64     25.65 o 
   4  14   3       41.45       33.69     19.45 o 
   5  14   3       91.25       95.19     29.83 o 
  -6  15   3      645.33      701.51     72.82 o 
  -5  15   3      165.17      196.36     32.53 o 
  -4  15   3      799.82      838.01     54.12 o 
  -3  15   3      144.45      169.81     21.73 o 
  -2  15   3     1807.92     1825.36    103.36 o 
  -1  15   3      393.62      390.66     29.71 o 
   0  15   3     2442.77     2378.70     75.83 o 
   1  15   3        5.69       37.48     18.82 o 
   2  15   3      986.68      917.16     82.44 o 
   3  15   3      882.76      840.97     55.73 o 
   4  15   3       78.32      110.61     48.05 o 
   5  15   3      817.31      918.94     68.25 o 
  -6  16   3       59.29       81.21     37.62 o 
  -5  16   3     1968.82     1856.53    113.58 o 
  -4  16   3        3.70        7.31     37.00 o 
  -3  16   3       55.68       90.76     24.04 o 
  -2  16   3      110.53      138.64     20.53 o 
  -1  16   3      147.91      173.19     22.55 o 
   0  16   3      178.16      176.83     24.81 o 
   1  16   3      395.51      364.59     34.94 o 
   2  16   3     1103.31     1285.69     67.26 o 
   3  16   3      144.70      128.44     27.96 o 
   4  16   3      151.67      141.65     31.38 o 
  -6  17   3       19.23       62.02     37.02 o 
  -5  17   3       88.25       75.87     36.70 o 
  -4  17   3       24.25       19.10     30.13 o 
  -3  17   3       59.40       36.24     22.49 o 
  -2  17   3     1362.33     1336.96     67.84 o 
  -1  17   3     1289.78     1251.01     67.66 o 
   0  17   3      640.39      683.16     45.68 o 
   1  17   3      863.94      860.67     60.19 o 
   2  17   3     1604.88     1699.09     79.29 o 
   3  17   3      110.82       97.05     27.74 o 
   4  17   3      489.60      447.53     48.70 o 
  -5  18   3      983.15     1171.22     96.25 o 
  -4  18   3        4.15       56.15     31.54 o 
  -3  18   3     1536.04     1460.49     76.83 o 
  -2  18   3      502.49      507.43     44.98 o 
  -1  18   3     1369.35     1397.45     73.48 o 
   0  18   3     2642.47     2847.79    109.17 o 
   1  18   3      599.71      602.81     54.04 o 
   2  18   3      647.68      631.41     74.25 o 
   3  18   3      879.42      892.35     74.96 o 
   4  18   3      338.51      429.26     49.33 o 
  -5  19   3       58.97        0.00     33.22 o 
  -4  19   3       23.79        3.83     37.66 o 
  -3  19   3      161.92      209.51     43.38 o 
  -2  19   3      508.34      457.29     57.01 o 
  -1  19   3      132.60      122.25     28.53 o 
   0  19   3      451.22      437.19     45.40 o 
   1  19   3      332.25      335.71     65.37 o 
   2  19   3       48.77       38.91     29.31 o 
   3  19   3       41.32       55.64     34.57 o 
  -4  20   3        1.69        0.00     30.45 o 
  -3  20   3      515.71      602.50     68.95 o 
  -2  20   3      515.49      608.73     52.09 o 
  -1  20   3      246.11      255.33     37.51 o 
   0  20   3      573.31      657.34     62.99 o 
   1  20   3      142.01      232.75     42.31 o 
   2  20   3      847.74      855.17     83.09 o 
  -3  21   3        6.59       18.00     31.82 o 
  -2  21   3      679.16      760.65     65.57 o 
  -1  21   3        6.39       17.16     24.35 o 
   0  21   3       58.83      108.64     32.47 o 
   1  21   3      529.95      584.91     57.81 o 
   2  21   3       96.75       89.01     33.67 o 
  -2  22   3       97.58      179.42     35.76 o 
  -1  22   3        0.29        0.00     24.91 o 
   0  22   3       11.86        9.78     25.75 o 
   1  22   3        0.65       30.08     28.36 o 
  -8   0   4      107.74      161.08     41.34 o 
  -7   0   4      143.82      122.01     34.82 o 
  -6   0   4     4368.95     4465.70    135.00 o 
  -5   0   4       78.97       66.46     18.16 o 
  -4   0   4     1118.18     1097.85     44.43 o 
  -3   0   4    18218.06    20865.27    521.89 o 
  -2   0   4     6465.44     7413.62    193.60 o 
  -1   0   4      320.13      449.49     45.69 o 
   0   0   4       68.89       59.45     12.04 o 
   1   0   4     5076.25     5835.35    162.29 o 
   2   0   4    11349.58    12734.38    408.86 o 
   3   0   4     3257.11     3005.53    121.87 o 
   4   0   4       13.02       44.51     29.27 o 
   5   0   4     1829.46     1668.22    147.49 o 
   6   0   4       57.52       47.31     50.34 o 
  -8   1   4       19.39       46.42     23.34 o 
  -7   1   4      445.37      456.99     37.39 o 
  -6   1   4        2.82        0.00     11.54 o 
  -5   1   4      434.42      429.68     22.38 o 
  -4   1   4      597.85      684.90     29.95 o 
  -3   1   4       63.01       49.06      9.65 o 
  -2   1   4     1375.24     1532.48     35.96 o 
  -1   1   4      387.57      338.47     18.40 o 
   0   1   4      138.99      163.94     14.09 o 
   1   1   4     3952.42     4298.81     87.64 o 
   2   1   4     7880.21     8305.25    195.58 o 
   3   1   4      462.40      513.03     33.09 o 
   4   1   4       84.58       86.86     22.81 o 
   5   1   4        5.04        0.00     27.36 o 
   6   1   4        9.55       50.59     34.51 o 
  -8   2   4      120.26      116.04     30.05 o 
  -7   2   4      423.31      412.16     35.83 o 
  -6   2   4     1054.55     1038.66     35.83 o 
  -5   2   4      627.32      682.64     27.44 o 
  -4   2   4      416.87      433.13     26.00 o 
  -3   2   4       72.43       41.90      8.98 o 
  -2   2   4     7653.96     9193.50    183.72 o 
  -1   2   4       14.27       56.49      9.49 o 
   0   2   4     2806.23     2751.92     65.35 o 
   1   2   4      455.43      488.75     20.64 o 
   2   2   4     4010.39     4088.01    106.32 o 
   3   2   4       76.10       90.72     19.59 o 
   4   2   4       25.53       41.20     19.45 o 
   5   2   4      685.73      500.76     93.00 o 
   6   2   4        0.31        0.00     28.78 o 
  -8   3   4       17.35       44.77     26.41 o 
  -7   3   4      717.59      753.03     48.58 o 
  -6   3   4       78.00       56.78     15.91 o 
  -5   3   4     2964.38     2703.35     71.71 o 
  -4   3   4      729.23      787.57     27.06 o 
  -3   3   4     8039.18     8421.05    156.19 o 
  -2   3   4     1143.59     1211.29     32.43 o 
  -1   3   4       38.38       34.28      7.14 o 
   0   3   4     1587.86     1652.28     44.21 o 
   1   3   4     2054.73     1934.64     47.80 o 
   2   3   4       31.58       29.57     10.73 o 
   3   3   4        1.21        0.00     14.71 o 
   4   3   4     2927.17     2906.85    152.88 o 
   5   3   4       74.00      155.28     32.18 o 
   6   3   4      537.00      577.91     95.29 o 
  -8   4   4       83.21       93.20     31.20 o 
  -7   4   4      371.15      319.24     37.99 o 
  -6   4   4      595.19      550.74     37.13 o 
  -5   4   4       87.48       94.77     14.01 o 
  -4   4   4       39.27       35.99     10.24 o 
  -3   4   4      487.46      602.20     21.67 o 
  -2   4   4       65.37       73.04     11.80 o 
  -1   4   4      452.25      538.41     27.16 o 
   0   4   4      148.46      177.57     14.27 o 
   1   4   4      239.65      200.18     16.66 o 
   2   4   4       96.87       99.39     12.39 o 
   3   4   4      381.07      417.84     30.50 o 
   4   4   4       75.96       79.39     28.98 o 
   5   4   4       25.46       39.61     24.27 o 
   6   4   4       46.96       16.21     32.80 o 
  -8   5   4      120.11      162.47     33.95 o 
  -7   5   4     1114.88     1186.95     67.60 o 
  -6   5   4     3727.26     3565.80    135.29 o 
  -5   5   4      275.33      290.57     23.38 o 
  -4   5   4      143.32      136.67     13.80 o 
  -3   5   4     5337.10     5463.10    106.09 o 
  -2   5   4     2446.00     2391.91     66.98 o 
  -1   5   4     1989.44     1992.86     58.75 o 
   0   5   4     1545.86     1468.60     40.70 o 
   1   5   4      471.48      451.27     30.82 o 
   2   5   4      358.66      346.29     25.49 o 
   3   5   4        0.71        2.13     20.68 o 
   4   5   4     1504.03     1352.32     64.84 o 
   5   5   4       77.87       32.74     25.29 o 
   6   5   4      570.83      671.02     73.79 o 
  -8   6   4      739.84      930.20     78.06 o 
  -7   6   4      156.41      126.28     29.08 o 
  -6   6   4      350.68      338.78     35.79 o 
  -5   6   4      133.37      169.31     18.42 o 
  -4   6   4     1784.80     1677.00     48.47 o 
  -3   6   4      569.08      587.71     25.45 o 
  -2   6   4     3181.11     3172.89     97.50 o 
  -1   6   4     4160.18     4642.42    115.46 o 
   0   6   4     1639.96     1730.96     46.20 o 
   1   6   4     3064.12     3092.01     81.92 o 
   2   6   4      132.65      100.53     16.96 o 
   3   6   4      490.35      482.79     31.07 o 
   4   6   4       78.17       66.63     23.81 o 
   5   6   4     1046.04      943.77     60.33 o 
   6   6   4        0.15       12.51     34.90 o 
  -8   7   4       31.47       27.72     26.76 o 
  -7   7   4      245.50      226.96     34.09 o 
  -6   7   4       41.86       22.84     21.28 o 
  -5   7   4        4.52       15.10     15.47 o 
  -4   7   4       66.92       61.07     14.38 o 
  -3   7   4     1149.64     1123.10     36.18 o 
  -2   7   4        1.56        1.52     12.33 o 
  -1   7   4      166.61      219.27     26.57 o 
   0   7   4       49.14       52.94     10.53 o 
   1   7   4       92.99       76.59     14.27 o 
   2   7   4      259.76      230.33     21.82 o 
   3   7   4      252.28      281.29     28.11 o 
   4   7   4      101.97      116.39     33.45 o 
   5   7   4      143.84      116.81     28.57 o 
   6   7   4       45.56       37.95     37.30 o 
  -8   8   4      508.75      472.48     59.40 o 
  -7   8   4      152.71      106.70     27.89 o 
  -6   8   4     3460.03     3056.65    161.28 o 
  -5   8   4      127.10      138.29     21.30 o 
  -4   8   4      520.28      489.92     26.94 o 
  -3   8   4     2160.50     2152.77     56.13 o 
  -2   8   4     1467.65     1306.04     53.05 o 
  -1   8   4      207.04      194.96     19.33 o 
   0   8   4     2714.56     2630.19     64.97 o 
   1   8   4     8153.17     8680.08    201.44 o 
   2   8   4      374.11      366.63     30.29 o 
   3   8   4      725.02      667.14     45.64 o 
   4   8   4      871.63      764.27     52.21 o 
   5   8   4      984.02      988.21     62.91 o 
   6   8   4      135.52      190.36     48.53 o 
  -8   9   4       99.84       83.61     34.17 o 
  -7   9   4      718.06      864.97     60.77 o 
  -6   9   4        7.01        0.00     19.09 o 
  -5   9   4      242.40      232.64     38.37 o 
  -4   9   4       64.99       40.58     14.63 o 
  -3   9   4      844.29      852.59     34.11 o 
  -2   9   4      182.45      163.57     13.76 o 
  -1   9   4      101.18      103.99     10.76 o 
   0   9   4     4137.08     4371.17     98.92 o 
   1   9   4      189.15      195.38     19.56 o 
   2   9   4      244.73      231.95     22.79 o 
   3   9   4      313.61      288.93     41.30 o 
   4   9   4      483.97      463.05     42.91 o 
   5   9   4        3.60        6.65     22.16 o 
  -8  10   4       46.28       70.26     37.90 o 
  -7  10   4       66.92       56.16     26.39 o 
  -6  10   4      330.50      351.35     37.69 o 
  -5  10   4       19.54       25.36     20.37 o 
  -4  10   4     2212.95     2248.36     70.01 o 
  -3  10   4      104.52      108.15     14.60 o 
  -2  10   4      680.52      730.93     28.93 o 
  -1  10   4      910.22      986.57     33.86 o 
   0  10   4     1532.49     1499.14     48.29 o 
   1  10   4      334.60      359.54     29.12 o 
   2  10   4      230.07      226.08     22.64 o 
   3  10   4      883.07      814.10     64.29 o 
   4  10   4        1.49        0.00     19.44 o 
   5  10   4      348.74      365.45     55.12 o 
  -7  11   4      916.19     1027.87     86.28 o 
  -6  11   4       22.90       21.03     22.31 o 
  -5  11   4     2253.28     2349.09     89.70 o 
  -4  11   4       26.08       38.97     16.39 o 
  -3  11   4      985.95      939.07     35.85 o 
  -2  11   4     2293.76     2312.47     60.86 o 
  -1  11   4      397.00      371.06     21.41 o 
   0  11   4      787.20      694.95     36.97 o 
   1  11   4     1694.35     1546.80     44.46 o 
   2  11   4     1715.03     1641.39     49.36 o 
   3  11   4      123.19      122.51     26.36 o 
   4  11   4     1404.70     1356.16     72.41 o 
   5  11   4      225.40      221.81     43.96 o 
  -7  12   4      153.51      134.09     38.75 o 
  -6  12   4      517.95      432.00     57.40 o 
  -5  12   4      383.80      305.76     61.07 o 
  -4  12   4      113.72      104.39     19.48 o 
  -3  12   4      292.51      294.43     25.13 o 
  -2  12   4        9.08       16.20     10.34 o 
  -1  12   4       18.13       33.40     11.68 o 
   0  12   4      475.04      434.16     24.70 o 
   1  12   4      229.92      236.85     21.39 o 
   2  12   4      395.48      333.15     26.35 o 
   3  12   4       25.46       51.92     22.62 o 
   4  12   4        9.30       21.52     23.05 o 
   5  12   4       71.11       95.45     29.88 o 
  -7  13   4      215.46      214.21     48.76 o 
  -6  13   4       40.78       98.67     37.30 o 
  -5  13   4      108.89       97.80     53.01 o 
  -4  13   4      657.80      549.47     49.25 o 
  -3  13   4      758.96      813.45     50.62 o 
  -2  13   4     1096.23     1030.24     66.07 o 
  -1  13   4       55.63       83.30     14.30 o 
   0  13   4      425.01      436.59     27.80 o 
   1  13   4     1235.39     1348.73     46.88 o 
   2  13   4      495.19      470.01     39.63 o 
   3  13   4       91.13      100.95     26.29 o 
   4  13   4      814.03      785.08     58.56 o 
   5  13   4       73.78       63.07     30.29 o 
  -7  14   4      153.10      157.96     45.25 o 
  -6  14   4     1529.55     1247.96     95.55 o 
  -5  14   4      409.98      341.04     51.97 o 
  -4  14   4      118.95      103.42     25.03 o 
  -3  14   4      840.79      742.51     49.51 o 
  -2  14   4      715.31      676.27     48.05 o 
  -1  14   4      304.13      353.99     38.86 o 
   0  14   4      439.41      413.00     39.96 o 
   1  14   4     2130.86     2024.34     70.77 o 
   2  14   4      928.38      917.20     55.18 o 
   3  14   4      969.15      973.69     60.82 o 
   4  14   4      109.26      169.34     33.00 o 
  -6  15   4      107.36       86.55     36.67 o 
  -5  15   4      428.99      390.66     54.43 o 
  -4  15   4      306.20      230.92     43.03 o 
  -3  15   4        9.59       17.14     20.73 o 
  -2  15   4        0.03        2.76     18.83 o 
  -1  15   4        6.42        0.00     24.94 o 
   0  15   4       32.67       58.34     22.17 o 
   1  15   4     1126.57     1156.22     68.22 o 
   2  15   4       33.37       46.40     21.96 o 
   3  15   4       26.46       23.61     23.29 o 
   4  15   4      334.49      351.00     65.20 o 
  -6  16   4      879.21      829.20    108.77 o 
  -5  16   4       32.29       58.28     38.37 o 
  -4  16   4      270.30      301.77     67.16 o 
  -3  16   4      330.38      347.28     38.41 o 
  -2  16   4      694.33      652.05     50.47 o 
  -1  16   4      180.54      230.68     32.80 o 
   0  16   4      194.99      187.19     30.75 o 
   1  16   4      964.26      988.02     66.25 o 
   2  16   4       74.19       83.26     34.16 o 
   3  16   4        3.51        4.53     29.34 o 
   4  16   4      139.67      155.71     44.30 o 
  -6  17   4       26.34       24.75     71.60 o 
  -5  17   4      441.87      373.94     56.64 o 
  -4  17   4        9.47       33.34     33.84 o 
  -3  17   4      922.79      883.49     58.14 o 
  -2  17   4       22.25       39.86     22.88 o 
  -1  17   4     1090.86      982.29     62.72 o 
   0  17   4     1054.26     1106.74     67.71 o 
   1  17   4       54.19       69.68     26.92 o 
   2  17   4      200.12      191.21     44.33 o 
   3  17   4      105.63      165.73     43.00 o 
  -5  18   4       10.83        0.00     28.17 o 
  -4  18   4        2.94        3.13     30.98 o 
  -3  18   4       18.14        0.00     32.95 o 
  -2  18   4      165.68      208.66     61.20 o 
  -1  18   4       27.83        0.00     32.70 o 
   0  18   4      162.74      177.19     31.79 o 
   1  18   4     1118.50     1183.87     87.22 o 
   2  18   4       80.16       60.45     29.03 o 
   3  18   4       96.33      167.13     47.89 o 
  -5  19   4      687.56      725.46     78.93 o 
  -4  19   4        9.05       41.04     50.72 o 
  -3  19   4      977.84      968.32     64.39 o 
  -2  19   4     1279.48     1262.00     73.39 o 
  -1  19   4      276.43      286.77     39.56 o 
   0  19   4     1461.41     1452.60     81.81 o 
   1  19   4      973.36      948.46     69.81 o 
   2  19   4      751.69      879.79     74.50 o 
  -4  20   4        7.98       21.07     32.39 o 
  -3  20   4      180.58      200.66     47.54 o 
  -2  20   4      470.47      503.39     48.78 o 
  -1  20   4      245.86      239.70     38.40 o 
   0  20   4      189.31      206.07     38.09 o 
   1  20   4       90.91       84.76     30.75 o 
   2  20   4        3.13       13.90     28.56 o 
  -3  21   4      201.19      287.46     54.94 o 
  -2  21   4      162.63      169.19     40.76 o 
  -1  21   4      468.37      479.54     52.09 o 
   0  21   4      294.54      285.61     43.58 o 
   1  21   4      425.47      557.36     76.01 o 
  -1  22   4       96.20       86.11     32.92 o 
  -8   1   5      327.85      424.54     69.09 o 
  -7   1   5     1388.06     1319.46     50.15 o 
  -6   1   5     1259.12     1235.17     40.34 o 
  -5   1   5       81.93       88.15     14.06 o 
  -4   1   5      658.16      684.07     26.12 o 
  -3   1   5     3550.63     3749.93     77.01 o 
  -2   1   5      464.87      653.84     23.86 o 
  -1   1   5     2887.79     3034.38     80.11 o 
   0   1   5     1687.98     1798.66     49.92 o 
   1   1   5      997.61     1019.01     32.57 o 
   2   1   5      105.00      119.29     15.12 o 
   3   1   5     1839.56     1935.14     68.18 o 
   4   1   5        0.04       21.64     19.37 o 
   5   1   5      182.87      252.90     49.53 o 
  -8   2   5      193.31      179.64     55.20 o 
  -7   2   5      592.43      617.21     35.98 o 
  -6   2   5       37.26       19.62     16.24 o 
  -5   2   5      834.14      812.82     30.83 o 
  -4   2   5     1998.19     2061.63     49.76 o 
  -3   2   5      859.67      888.89     27.41 o 
  -2   2   5      514.66      531.27     20.87 o 
  -1   2   5      464.00      510.43     29.37 o 
   0   2   5     3896.65     4106.43     94.49 o 
   1   2   5       29.61       45.18     10.43 o 
   2   2   5      625.74      591.91     26.61 o 
   3   2   5        4.68       19.53     20.51 o 
   4   2   5      806.49      689.38     51.11 o 
   5   2   5        1.11       34.37     33.61 o 
  -8   3   5        1.09       13.37     28.37 o 
  -7   3   5       79.11      101.13     32.99 o 
  -6   3   5        1.06        0.00     12.06 o 
  -5   3   5        0.67        0.00     10.92 o 
  -4   3   5       16.27       27.28     10.36 o 
  -3   3   5      684.83      674.62     23.50 o 
  -2   3   5       20.94       11.10      6.72 o 
  -1   3   5     1379.11     1486.01     46.57 o 
   0   3   5     1035.85     1048.60     35.27 o 
   1   3   5      152.00      183.32     17.96 o 
   2   3   5       17.06       21.32     14.41 o 
   3   3   5      117.05      109.69     23.85 o 
   4   3   5       18.36       26.31     22.90 o 
   5   3   5       23.93       10.90     31.42 o 
  -8   4   5      121.65      126.58     31.80 o 
  -7   4   5     1925.52     1956.07     70.95 o 
  -6   4   5      271.57      268.76     21.31 o 
  -5   4   5       32.23       29.36     12.59 o 
  -4   4   5     4516.88     4731.59     96.15 o 
  -3   4   5     6865.32     7233.38    137.23 o 
  -2   4   5     2130.88     2232.46     91.52 o 
  -1   4   5     1951.18     1964.92     50.78 o 
   0   4   5     5628.07     5863.89    127.89 o 
   1   4   5     1445.77     1357.37     43.62 o 
   2   4   5      193.59      203.92     26.37 o 
   3   4   5      121.82      131.66     28.04 o 
   4   4   5     1890.90     1735.76     77.35 o 
   5   4   5       46.64       20.12     53.19 o 
  -8   5   5      173.90      129.87     32.55 o 
  -7   5   5       16.66        0.00     23.36 o 
  -6   5   5        1.84        0.00     13.19 o 
  -5   5   5       91.09       79.98     14.81 o 
  -4   5   5     1481.79     1436.10     39.63 o 
  -3   5   5     1052.10     1050.23     30.38 o 
  -2   5   5     2979.58     3204.71     82.43 o 
  -1   5   5      277.01      270.09     23.20 o 
   0   5   5       45.95       53.22     12.78 o 
   1   5   5      836.20      800.40     39.89 o 
   2   5   5       68.91      106.87     20.13 o 
   3   5   5      641.36      609.70     41.55 o 
   4   5   5        0.08        6.78     21.52 o 
   5   5   5       46.16       81.69     29.25 o 
  -8   6   5       36.10       39.99     31.41 o 
  -7   6   5      668.89      672.34     81.23 o 
  -6   6   5      720.23      714.96     63.02 o 
  -5   6   5       44.99       62.33     15.92 o 
  -4   6   5     2075.80     1963.25     62.75 o 
  -3   6   5     3084.54     3317.84     91.33 o 
  -2   6   5     1389.68     1342.46     56.55 o 
  -1   6   5     2901.67     3109.92     86.82 o 
   0   6   5     2014.28     1998.32     53.87 o 
   1   6   5      450.78      415.42     44.09 o 
   2   6   5       82.75       94.00     20.07 o 
   3   6   5       44.74       33.68     18.40 o 
   4   6   5      689.26      635.23     50.41 o 
   5   6   5       65.76       33.87     25.94 o 
  -8   7   5      535.45      666.54    102.22 o 
  -7   7   5       94.56       78.68     32.02 o 
  -6   7   5     1607.71     1555.75     59.78 o 
  -5   7   5     2381.83     2341.82     65.27 o 
  -4   7   5     2714.54     2646.01     68.73 o 
  -3   7   5     2780.34     2729.72     79.60 o 
  -2   7   5     2412.74     2429.35     83.47 o 
  -1   7   5      239.51      208.13     21.60 o 
   0   7   5     4594.28     4952.47    111.07 o 
   1   7   5     3749.68     3919.62     93.99 o 
   2   7   5       52.11       51.64     19.55 o 
   3   7   5     1628.18     1671.89     74.69 o 
   4   7   5       92.78      124.11     29.62 o 
   5   7   5     1923.33     1747.85     86.76 o 
  -8   8   5      124.30      105.69     41.32 o 
  -7   8   5      165.43      165.88     73.92 o 
  -6   8   5      496.20      454.42     40.84 o 
  -5   8   5      336.82      356.85     31.33 o 
  -4   8   5       17.98       14.64     12.85 o 
  -3   8   5        2.68        0.00     23.59 o 
  -2   8   5      151.02      164.56     33.05 o 
  -1   8   5        5.97        0.00     14.07 o 
   0   8   5      246.53      237.90     18.63 o 
   1   8   5      486.17      470.94     27.27 o 
   2   8   5       36.49       55.77     17.45 o 
   3   8   5        7.83       12.43     20.30 o 
   4   8   5      582.13      595.94     53.25 o 
   5   8   5       23.26        0.00     27.62 o 
  -8   9   5      386.52      478.17     64.61 o 
  -7   9   5      196.60      238.92     53.79 o 
  -6   9   5      339.90      361.04     50.08 o 
  -5   9   5      322.36      333.01     31.48 o 
  -4   9   5      670.10      618.43     38.71 o 
  -3   9   5     1284.37     1333.21     60.66 o 
  -2   9   5      802.72      795.09     89.31 o 
  -1   9   5      153.83      113.73     19.07 o 
   0   9   5        5.30        0.00     10.75 o 
   1   9   5     2147.24     2095.67     59.14 o 
   2   9   5       69.09       49.16     17.66 o 
   3   9   5     1327.87     1301.69     66.46 o 
   4   9   5       24.26       14.99     23.22 o 
   5   9   5      104.32      118.56     33.21 o 
  -8  10   5      282.91      225.61     64.52 o 
  -7  10   5     1625.41     1422.35     99.11 o 
  -6  10   5      262.57      295.74     46.79 o 
  -5  10   5      383.67      386.57     40.62 o 
  -4  10   5      692.52      730.29     42.53 o 
  -3  10   5      440.08      450.82     38.67 o 
  -2  10   5      391.16      364.83     33.78 o 
  -1  10   5      281.71      290.27     26.89 o 
   0  10   5     3527.74     3387.18     82.53 o 
   1  10   5       57.74       85.00     16.11 o 
   2  10   5      841.30      814.66     42.02 o 
   3  10   5       21.92       55.61     23.18 o 
   4  10   5      760.72      729.74     55.42 o 
   5  10   5      119.31      125.26     32.55 o 
  -7  11   5       50.76       49.10     38.79 o 
  -6  11   5      424.22      423.15     53.95 o 
  -5  11   5      238.75      276.59     42.86 o 
  -4  11   5      455.26      413.01     34.99 o 
  -3  11   5      203.89      232.66     30.62 o 
  -2  11   5       39.89       23.41     17.62 o 
  -1  11   5       14.58       31.76     16.46 o 
   0  11   5      287.30      330.02     28.23 o 
   1  11   5       19.12       28.77     14.79 o 
   2  11   5       96.62       74.20     18.01 o 
   3  11   5       17.57        0.00     20.36 o 
   4  11   5       76.55       76.94     27.98 o 
  -7  12   5      790.47      777.87    157.98 o 
  -6  12   5      354.05      343.08     68.68 o 
  -5  12   5     1489.87     1308.73     88.74 o 
  -4  12   5     1065.17     1014.70     59.74 o 
  -3  12   5        6.34        0.00     21.25 o 
  -2  12   5      385.49      421.67     33.50 o 
  -1  12   5        7.76        0.00     15.17 o 
   0  12   5     2238.73     2090.77     99.81 o 
   1  12   5      226.94      231.98     25.80 o 
   2  12   5      940.63      921.19     73.40 o 
   3  12   5       57.07       64.35     24.56 o 
   4  12   5     1668.04     1634.48     84.00 o 
  -7  13   5      140.19      202.44     46.96 o 
  -6  13   5      605.16      550.49     64.62 o 
  -5  13   5      225.62      241.24     44.89 o 
  -4  13   5      394.01      428.11     41.30 o 
  -3  13   5      791.17      826.85     52.53 o 
  -2  13   5       37.11       51.31     19.15 o 
  -1  13   5     1495.76     1454.43    124.10 o 
   0  13   5       12.20       12.27     16.38 o 
   1  13   5     1076.75      991.42    105.45 o 
   2  13   5      103.02      144.51     36.52 o 
   3  13   5      455.88      381.41     54.13 o 
   4  13   5      104.62      165.25     40.82 o 
  -7  14   5      157.62      134.60     42.87 o 
  -6  14   5      322.09      340.22     91.45 o 
  -5  14   5      473.61      474.49     58.73 o 
  -4  14   5      147.73      141.31     31.13 o 
  -3  14   5        0.40        0.00     24.22 o 
  -2  14   5      162.76      154.32     24.30 o 
  -1  14   5       10.59        8.80     16.26 o 
   0  14   5      365.27      367.28     40.82 o 
   1  14   5       14.84       23.98     16.69 o 
   2  14   5       25.15       27.72     24.10 o 
   3  14   5        0.61       28.89     29.87 o 
   4  14   5      258.55      260.48     49.80 o 
  -6  15   5      993.17      873.10    104.30 o 
  -5  15   5      299.58      265.56     94.65 o 
  -4  15   5     1720.12     1701.35    104.91 o 
  -3  15   5     2013.00     1846.26     99.57 o 
  -2  15   5      295.04      340.85     38.67 o 
  -1  15   5      889.74      917.19     60.51 o 
   0  15   5      259.85      236.93     27.32 o 
   1  15   5      109.77      129.81     29.73 o 
   2  15   5      269.63      252.89     39.06 o 
   3  15   5     1488.30     1656.49    111.01 o 
  -6  16   5        3.32        5.17     37.98 o 
  -5  16   5       19.37       11.43     30.69 o 
  -4  16   5     1274.49     1087.68     67.25 o 
  -3  16   5     1597.42     1375.59     88.40 o 
  -2  16   5       23.55       16.03     18.59 o 
  -1  16   5       21.71        6.71     21.57 o 
   0  16   5       18.35        6.46     32.12 o 
   1  16   5     1042.48      951.63     96.03 o 
   2  16   5        8.94       41.17     36.22 o 
   3  16   5      178.48      160.42     44.06 o 
  -5  17   5       40.53       46.69     34.69 o 
  -4  17   5       79.32       70.24     50.97 o 
  -3  17   5      482.34      493.96     74.31 o 
  -2  17   5      311.97      242.14     36.93 o 
  -1  17   5      426.20      397.86     44.44 o 
   0  17   5      152.56      201.06     34.97 o 
   1  17   5     2020.19     2143.95    146.68 o 
   2  17   5      118.71      147.15     36.94 o 
  -5  18   5      124.66      241.74     49.05 o 
  -4  18   5      603.65      694.44     75.44 o 
  -3  18   5     1573.83     1282.21    138.41 o 
  -2  18   5      222.07      234.37     37.53 o 
  -1  18   5     1063.18      995.67     68.90 o 
   0  18   5     1388.22     1564.33     87.34 o 
   1  18   5       31.48       54.51     42.73 o 
   2  18   5     1057.21     1139.19     80.85 o 
  -4  19   5       69.66      120.67     43.59 o 
  -3  19   5       10.01        0.00     27.94 o 
  -2  19   5       44.14       55.70     27.47 o 
  -1  19   5       75.80       92.41     31.14 o 
   0  19   5       56.63       33.89     28.76 o 
   1  19   5       19.54       39.37     28.65 o 
  -3  20   5     1126.14     1041.77     71.56 o 
  -2  20   5       24.45       18.35     24.06 o 
  -1  20   5       66.28      122.64     42.98 o 
   0  20   5      442.41      471.95     53.71 o 
   1  20   5      195.78      189.48     39.44 o 
  -2  21   5      184.93      302.45     44.34 o 
  -1  21   5      348.75      345.67     47.50 o 
  -8   0   6     1913.06     1954.34    111.68 o 
  -7   0   6      802.37      790.82     50.03 o 
  -6   0   6       27.86       30.37     22.71 o 
  -5   0   6     2997.31     2837.77     93.81 o 
  -4   0   6     2414.20     2297.92     97.05 o 
  -3   0   6     6016.84     6581.63    180.60 o 
  -2   0   6     1563.67     1895.07     82.20 o 
  -1   0   6     9499.24    10277.15    336.37 o 
   0   0   6      598.24      647.89     49.72 o 
   1   0   6      194.83      257.24     42.25 o 
   2   0   6     1159.30     1206.21     56.57 o 
   3   0   6     9042.77     8525.06    298.76 o 
   4   0   6       89.70       62.30     49.28 o 
   5   0   6       27.55       64.21     51.60 o 
  -8   1   6      198.74      199.16     40.31 o 
  -7   1   6      485.56      482.17     28.74 o 
  -6   1   6        8.30        0.00     13.36 o 
  -5   1   6      648.32      635.76     28.39 o 
  -4   1   6      153.60      153.90     15.28 o 
  -3   1   6       63.68       58.03     10.94 o 
  -2   1   6     2194.86     2354.54     68.36 o 
  -1   1   6       24.32       54.93     14.70 o 
   0   1   6      666.58      690.35     35.97 o 
   1   1   6      136.00      145.15     21.77 o 
   2   1   6      993.57     1074.50     37.71 o 
   3   1   6     1169.78     1112.92     46.30 o 
   4   1   6     1375.02     1271.60     86.83 o 
   5   1   6        1.45        0.00     29.84 o 
  -8   2   6      714.87      786.28     50.80 o 
  -7   2   6       46.49       55.89     15.75 o 
  -6   2   6      378.17      370.30     24.45 o 
  -5   2   6     2133.52     2167.15     55.00 o 
  -4   2   6      596.46      609.92     25.87 o 
  -3   2   6     1940.46     2091.65     49.68 o 
  -2   2   6      351.51      397.13     22.89 o 
  -1   2   6     3610.03     3843.75    101.37 o 
   0   2   6       10.44       24.64     14.69 o 
   1   2   6      581.43      631.01     32.86 o 
   2   2   6        2.16        0.00     15.20 o 
   3   2   6      747.94      660.82     37.67 o 
   4   2   6      271.85      244.89     38.03 o 
   5   2   6      160.13       83.86     52.59 o 
  -8   3   6      308.68      337.64     37.93 o 
  -7   3   6      790.44      800.68     40.32 o 
  -6   3   6        3.70       14.02     18.32 o 
  -5   3   6     1846.69     1873.21     50.31 o 
  -4   3   6     2945.88     2883.80     65.36 o 
  -3   3   6      404.86      392.91     30.80 o 
  -2   3   6      184.59      175.68     15.52 o 
  -1   3   6     1254.67     1319.65     46.42 o 
   0   3   6     4674.38     4685.65    129.97 o 
   1   3   6      208.49      249.03     22.72 o 
   2   3   6     1250.84     1244.63     47.31 o 
   3   3   6       99.12       89.30     19.81 o 
   4   3   6      539.85      520.04     49.13 o 
   5   3   6        9.40        9.00     34.57 o 
  -8   4   6       16.25       52.42     32.17 o 
  -7   4   6      257.12      286.67     26.55 o 
  -6   4   6      467.30      474.23     26.91 o 
  -5   4   6     2052.53     1974.16     51.60 o 
  -4   4   6      972.71      961.47     32.24 o 
  -3   4   6       38.17       56.60     16.39 o 
  -2   4   6      481.86      502.67     37.23 o 
  -1   4   6      290.83      330.86     21.45 o 
   0   4   6       40.14       73.55     19.13 o 
   1   4   6        0.07        0.76     13.16 o 
   2   4   6        0.26        7.89     15.50 o 
   3   4   6      259.73      258.47     27.75 o 
   4   4   6       75.47       91.16     29.43 o 
   5   4   6       50.71       46.96     33.95 o 
  -8   5   6      255.07      348.33     52.52 o 
  -7   5   6     1972.75     2019.07     84.87 o 
  -6   5   6      197.78      161.97     22.12 o 
  -5   5   6       65.43       63.61     14.93 o 
  -4   5   6     1141.21     1083.77     44.12 o 
  -3   5   6      278.06      309.40     22.59 o 
  -2   5   6     1182.18     1265.25     58.19 o 
  -1   5   6      861.51      778.80     59.51 o 
   0   5   6     6708.90     6874.95    167.72 o 
   1   5   6       12.81        1.50     13.85 o 
   2   5   6     1540.13     1575.00     53.37 o 
   3   5   6       14.48       29.83     22.40 o 
   4   5   6      427.16      523.00     49.13 o 
   5   5   6       11.96       25.30     35.42 o 
  -8   6   6      248.86      289.99     52.22 o 
  -7   6   6      290.46      365.45     39.68 o 
  -6   6   6      645.12      695.47     41.38 o 
  -5   6   6      656.79      631.31     33.87 o 
  -4   6   6      345.42      411.86     40.26 o 
  -3   6   6      378.27      390.75     46.21 o 
  -2   6   6      336.39      320.23     61.59 o 
  -1   6   6     2452.31     2405.21     75.44 o 
   0   6   6      609.89      599.05     29.48 o 
   1   6   6      734.76      755.86     35.83 o 
   2   6   6       36.55       38.82     16.75 o 
   3   6   6     1703.88     1499.69     88.38 o 
   4   6   6        2.32        0.00     26.77 o 
  -8   7   6        1.27       59.95     49.98 o 
  -7   7   6       70.93       92.16     32.83 o 
  -6   7   6      694.02      640.73     40.57 o 
  -5   7   6     1908.83     1882.27     95.81 o 
  -4   7   6      281.17      328.20     30.65 o 
  -3   7   6      475.62      466.03     40.14 o 
  -2   7   6      373.92      330.89     33.99 o 
  -1   7   6       59.95       71.19     18.45 o 
   0   7   6        4.63       18.32     16.57 o 
   1   7   6        1.76       26.43     21.27 o 
   2   7   6     1011.60      978.67     42.49 o 
   3   7   6      104.35      116.80     28.21 o 
   4   7   6      190.60      207.30     34.75 o 
  -8   8   6      515.87      604.05     70.56 o 
  -7   8   6     1471.11     1401.68    103.63 o 
  -6   8   6     1994.47     2008.03     84.63 o 
  -5   8   6        8.78        0.00     19.40 o 
  -4   8   6       68.06       94.57     22.83 o 
  -3   8   6      631.32      552.61     42.70 o 
  -2   8   6      443.96      423.68     41.37 o 
  -1   8   6     1333.87     1223.00     52.33 o 
   0   8   6      205.77      221.18     26.35 o 
   1   8   6     1617.55     1609.50     52.30 o 
   2   8   6       13.09       31.38     15.44 o 
   3   8   6     2848.84     2751.47    103.62 o 
   4   8   6      235.86      280.16     45.87 o 
  -8   9   6       19.75       38.54     35.86 o 
  -7   9   6       67.98       55.10     33.29 o 
  -6   9   6      840.53      897.09     60.69 o 
  -5   9   6      133.64       81.12     22.97 o 
  -4   9   6     2329.03     2387.03     98.06 o 
  -3   9   6      124.59      143.12     42.69 o 
  -2   9   6      469.67      445.37     47.92 o 
  -1   9   6       12.38       37.10     16.27 o 
   0   9   6      154.71      117.15     22.18 o 
   1   9   6        2.42        0.00     19.37 o 
   2   9   6      248.86      290.40     28.81 o 
   3   9   6      239.47      174.80     53.91 o 
   4   9   6       45.84       71.24     28.71 o 
  -7  10   6      171.64      147.45     39.12 o 
  -6  10   6      107.45      128.03     36.42 o 
  -5  10   6       55.54       49.48     20.59 o 
  -4  10   6     1469.57     1396.25     60.65 o 
  -3  10   6      431.53      421.71     44.89 o 
  -2  10   6       11.72        0.00     18.87 o 
  -1  10   6      679.90      737.36     42.93 o 
   0  10   6        4.30        0.00     17.11 o 
   1  10   6        4.15       10.64     15.91 o 
   2  10   6      494.78      563.96     71.07 o 
   3  10   6      987.87      787.86     73.16 o 
   4  10   6       13.99       20.71     31.55 o 
  -7  11   6      292.07      281.77     50.00 o 
  -6  11   6     1034.30     1029.25     83.31 o 
  -5  11   6      527.83      485.62     39.29 o 
  -4  11   6     3544.20     3299.79     99.95 o 
  -3  11   6     2918.13     2776.85    101.02 o 
  -2  11   6      418.34      397.31     39.15 o 
  -1  11   6        9.87        0.00     16.64 o 
   0  11   6     2038.98     1824.72     88.94 o 
   1  11   6       22.60        0.00     16.08 o 
   2  11   6      122.00      131.84     29.12 o 
   3  11   6       51.78       21.19     23.10 o 
   4  11   6      681.84      636.70     70.00 o 
  -7  12   6       35.77       78.65     37.72 o 
  -6  12   6      127.24      137.99     40.70 o 
  -5  12   6      475.27      555.40     42.67 o 
  -4  12   6     1966.54     1762.71     69.34 o 
  -3  12   6       11.14       16.36     20.70 o 
  -2  12   6        2.29        6.42     20.99 o 
  -1  12   6      351.43      361.85     33.30 o 
   0  12   6       78.22       78.94     21.01 o 
   1  12   6        1.25        9.55     16.92 o 
   2  12   6      297.91      282.44     39.19 o 
   3  12   6      315.23      376.26     45.36 o 
  -7  13   6       33.98       45.42     38.27 o 
  -6  13   6      528.16      683.74     74.09 o 
  -5  13   6      121.87      213.05     77.58 o 
  -4  13   6     4623.31     4527.82    128.77 o 
  -3  13   6       30.59       21.54     24.03 o 
  -2  13   6      215.36      218.56     28.34 o 
  -1  13   6      108.92      111.21     27.44 o 
   0  13   6     1401.63     1460.31     62.22 o 
   1  13   6      107.70      117.94     25.00 o 
   2  13   6      141.55      149.67     33.23 o 
   3  13   6       67.06       73.28     28.94 o 
  -6  14   6      169.81      155.83     45.21 o 
  -5  14   6      415.76      354.28     52.79 o 
  -4  14   6     1583.95     1548.94     80.10 o 
  -3  14   6     1465.64     1368.51     71.46 o 
  -2  14   6      210.48      190.89     26.94 o 
  -1  14   6     1816.55     1757.63     70.04 o 
   0  14   6       18.14        0.74     17.09 o 
   1  14   6      660.66      649.83     44.32 o 
   2  14   6       43.14       17.60     23.00 o 
   3  14   6     1757.21     1809.82    134.30 o 
  -6  15   6      172.18      137.51     42.49 o 
  -5  15   6       15.18        0.00     27.27 o 
  -4  15   6       66.11      102.22     30.06 o 
  -3  15   6       74.74       11.43     22.42 o 
  -2  15   6       18.00       30.38     20.26 o 
  -1  15   6       21.75       20.64     18.85 o 
   0  15   6       40.26       34.27     19.01 o 
   1  15   6      372.46      423.59     37.00 o 
   2  15   6      596.60      616.59     95.77 o 
  -6  16   6      251.55      280.28     55.28 o 
  -5  16   6      482.30      467.70     65.39 o 
  -4  16   6      685.88      614.27     68.45 o 
  -3  16   6      115.88      148.51     41.53 o 
  -2  16   6      339.10      279.27     39.48 o 
  -1  16   6      687.87      685.13     50.85 o 
   0  16   6      218.05      269.19     42.27 o 
   1  16   6      401.43      330.85     55.60 o 
   2  16   6      476.02      492.16     62.01 o 
  -5  17   6       23.93       14.23     35.04 o 
  -4  17   6       29.38        0.00     25.29 o 
  -3  17   6       93.33       69.64     36.09 o 
  -2  17   6      239.07      259.32     38.80 o 
  -1  17   6      425.83      417.13     62.96 o 
   0  17   6      482.61      569.56     55.63 o 
   1  17   6      111.69       90.21     29.67 o 
  -4  18   6      378.58      372.25     57.62 o 
  -3  18   6        4.48        0.00     86.73 o 
  -2  18   6       78.03      105.88     40.97 o 
  -1  18   6      156.80      117.63     32.88 o 
   0  18   6      149.18      239.11     40.48 o 
   1  18   6      200.83      195.11     37.01 o 
  -4  19   6      182.24      121.20     41.69 o 
  -3  19   6        6.82        0.00     41.71 o 
  -2  19   6      394.72      436.49     50.10 o 
  -1  19   6       31.67       71.35     29.56 o 
   0  19   6      535.27      595.79     58.66 o 
  -2  20   6        0.19       16.98     27.50 o 
  -8   1   7     1763.61     1779.05     85.60 o 
  -7   1   7     1208.60     1114.97     42.71 o 
  -6   1   7     1446.74     1386.03     44.69 o 
  -5   1   7     1623.31     1684.02     62.89 o 
  -4   1   7     1011.12     1095.84     61.19 o 
  -3   1   7     1113.74     1143.14     35.03 o 
  -2   1   7       47.96       46.17     25.14 o 
  -1   1   7     2996.23     3076.51     88.88 o 
   0   1   7     2169.97     2223.33     72.76 o 
   1   1   7     2911.47     2854.04     78.22 o 
   2   1   7      351.13      381.82     29.73 o 
   3   1   7     2256.40     2184.96    128.87 o 
   4   1   7       37.86        0.41     28.70 o 
  -8   2   7      389.24      442.31     38.40 o 
  -7   2   7       66.29       69.45     19.50 o 
  -6   2   7      460.23      480.73     31.57 o 
  -5   2   7      696.26      607.71     28.87 o 
  -4   2   7     1250.15     1283.21     40.85 o 
  -3   2   7        7.31        0.16      9.83 o 
  -2   2   7      823.87      785.74     35.25 o 
  -1   2   7       21.84       46.84     16.17 o 
   0   2   7      652.69      734.12     39.89 o 
   1   2   7        7.10       19.15     16.24 o 
   2   2   7      737.54      803.79     51.89 o 
   3   2   7       19.17        3.37     21.65 o 
   4   2   7      547.71      444.71     58.50 o 
  -8   3   7      584.46      579.80     43.88 o 
  -7   3   7        2.27        0.00     16.11 o 
  -6   3   7     1891.34     1739.99     55.45 o 
  -5   3   7       92.81      100.02     19.36 o 
  -4   3   7       35.93       48.84     15.44 o 
  -3   3   7      324.14      335.25     23.66 o 
  -2   3   7      227.77      253.78     22.61 o 
  -1   3   7      765.23      755.35     40.92 o 
   0   3   7     1811.34     1818.38     56.43 o 
   1   3   7     1365.89     1317.99     49.88 o 
   2   3   7        0.08        9.30     16.08 o 
   3   3   7      163.04      208.60     31.27 o 
   4   3   7       60.04       52.95     31.48 o 
  -8   4   7      700.82      790.29     66.17 o 
  -7   4   7      189.79      225.68     28.47 o 
  -6   4   7       97.56      142.04     20.89 o 
  -5   4   7       92.98       99.58     19.17 o 
  -4   4   7      467.92      464.75     30.08 o 
  -3   4   7       44.88       60.13     16.18 o 
  -2   4   7     2927.39     2933.53    102.74 o 
  -1   4   7      690.69      611.44     45.87 o 
   0   4   7     2219.15     2265.67     77.90 o 
   1   4   7       87.20      109.02     22.41 o 
   2   4   7     2234.69     2257.47     68.27 o 
   3   4   7       16.60       34.42     20.05 o 
   4   4   7      142.42      206.47     49.93 o 
  -8   5   7        9.78        0.00     23.25 o 
  -7   5   7       12.13       19.83     19.47 o 
  -6   5   7      181.15      197.97     23.45 o 
  -5   5   7      179.28      167.50     30.35 o 
  -4   5   7      141.98      126.57     23.77 o 
  -3   5   7      159.68      117.86     27.01 o 
  -2   5   7        6.94       32.50     21.88 o 
  -1   5   7     1743.16     1587.19     71.53 o 
   0   5   7      904.48      820.61     46.11 o 
   1   5   7      172.63      195.35     29.26 o 
   2   5   7       10.47       33.55     23.62 o 
   3   5   7       66.39       98.43     23.87 o 
   4   5   7        7.11       13.85     29.18 o 
  -8   6   7       80.97       71.55     35.90 o 
  -7   6   7        1.58        0.00     22.59 o 
  -6   6   7       67.24       63.08     24.07 o 
  -5   6   7      400.45      421.43     34.70 o 
  -4   6   7     1446.14     1449.38     69.88 o 
  -3   6   7       22.86        3.21     27.70 o 
  -2   6   7      472.97      459.49     94.66 o 
  -1   6   7       28.65       34.86     23.66 o 
   0   6   7      416.68      445.81     38.08 o 
   1   6   7     1336.95     1268.54     67.84 o 
   2   6   7      803.19      842.97     48.88 o 
   3   6   7       55.72       58.69     25.61 o 
   4   6   7      148.29      146.47     68.39 o 
  -8   7   7      207.20      200.84     46.67 o 
  -7   7   7      139.78      146.98     31.01 o 
  -6   7   7       32.70       46.33     20.85 o 
  -5   7   7     5192.93     4962.99    135.28 o 
  -4   7   7      103.70      100.73     23.99 o 
  -3   7   7      735.35      657.30     49.41 o 
  -2   7   7      161.93      148.37     35.14 o 
  -1   7   7     4639.25     4375.38    122.53 o 
   0   7   7     1636.61     1473.97     60.50 o 
   1   7   7      335.36      329.37     31.35 o 
   2   7   7        9.45       12.07     18.03 o 
   3   7   7      652.67      629.99     53.98 o 
   4   7   7       31.87       39.97     36.40 o 
  -7   8   7      347.79      282.61     38.51 o 
  -6   8   7       83.78      117.20     25.43 o 
  -5   8   7       55.82       67.34     23.72 o 
  -4   8   7     2978.58     2963.27     99.87 o 
  -3   8   7      192.99      169.93     30.74 o 
  -2   8   7      385.92      345.70     37.62 o 
  -1   8   7        0.03        6.19     17.70 o 
   0   8   7       57.00       53.82     23.99 o 
   1   8   7        2.98        0.00     18.76 o 
   2   8   7      470.61      496.22     38.61 o 
   3   8   7        0.01        6.10     35.83 o 
  -7   9   7      259.68      244.83     38.10 o 
  -6   9   7       34.64       71.01     25.95 o 
  -5   9   7     1011.22     1044.72     70.74 o 
  -4   9   7      231.01      269.54     34.44 o 
  -3   9   7      175.79      168.18     29.93 o 
  -2   9   7        4.30        0.00     20.38 o 
  -1   9   7     3092.30     2908.43     97.84 o 
   0   9   7        0.68        5.96     17.26 o 
   1   9   7       11.23        0.00     17.39 o 
   2   9   7      321.97      321.98     39.17 o 
   3   9   7      642.56      614.30     55.47 o 
  -7  10   7      915.68      871.21     82.36 o 
  -6  10   7     1063.33      962.01     73.95 o 
  -5  10   7     1010.55      939.40     91.91 o 
  -4  10   7      792.87      870.00     53.85 o 
  -3  10   7      349.46      302.90     36.65 o 
  -2  10   7     1099.28      853.76     55.68 o 
  -1  10   7       11.33       18.92     18.57 o 
   0  10   7      458.50      489.48     38.02 o 
   1  10   7     1304.04     1126.07     56.07 o 
   2  10   7     1731.52     1627.47     83.88 o 
   3  10   7      127.29      102.79     30.99 o 
  -7  11   7       32.26       28.87     35.17 o 
  -6  11   7       15.33      106.24     29.31 o 
  -5  11   7        0.82        0.00     18.85 o 
  -4  11   7        0.33        0.00     20.54 o 
  -3  11   7      768.81      743.94     54.82 o 
  -2  11   7      187.11      174.39     45.22 o 
  -1  11   7       66.16       57.33     34.05 o 
   0  11   7        4.32        0.00     18.17 o 
   1  11   7       51.75       85.24     22.27 o 
   2  11   7      120.32      111.91     31.45 o 
   3  11   7       14.90       66.99     27.11 o 
  -7  12   7      491.51      367.80    112.78 o 
  -6  12   7      301.25      329.47     43.95 o 
  -5  12   7      266.67      284.33     40.57 o 
  -4  12   7     3774.71     3636.78    111.60 o 
  -3  12   7      272.92      219.90     33.71 o 
  -2  12   7     1379.97     1193.57     77.43 o 
  -1  12   7       35.98       36.17     19.50 o 
   0  12   7     1131.03     1053.34     55.70 o 
   1  12   7      406.70      395.48     44.28 o 
   2  12   7     2443.20     2396.05    104.81 o 
  -6  13   7        5.88        2.51     31.70 o 
  -5  13   7      262.80      262.28     35.27 o 
  -4  13   7      190.65      217.61     29.85 o 
  -3  13   7     1318.08     1264.24     73.99 o 
  -2  13   7        2.46        7.74     22.57 o 
  -1  13   7      546.43      544.37     41.83 o 
   0  13   7        5.10        8.54     18.54 o 
   1  13   7      324.69      318.98     34.71 o 
   2  13   7       36.40       22.91     26.19 o 
  -6  14   7       48.83       55.19     38.69 o 
  -5  14   7      241.99      184.18     35.41 o 
  -4  14   7      645.01      607.85     46.36 o 
  -3  14   7      367.80      376.64     42.43 o 
  -2  14   7      261.70      292.56     44.31 o 
  -1  14   7       17.08       42.39     21.23 o 
   0  14   7      100.48      125.06     27.24 o 
   1  14   7      130.06      226.15     56.94 o 
   2  14   7      230.78      193.23     38.26 o 
  -5  15   7      841.74      872.49     83.70 o 
  -4  15   7      278.14      309.45     35.55 o 
  -3  15   7     1350.71     1137.67     71.23 o 
  -2  15   7      534.60      484.94     54.03 o 
  -1  15   7     1217.21     1191.13     62.97 o 
   0  15   7      120.97      126.13     26.11 o 
   1  15   7      321.82      410.73     47.99 o 
  -5  16   7       51.20       13.47     33.56 o 
  -4  16   7       92.53      111.05     33.35 o 
  -3  16   7       18.03       17.31     24.34 o 
  -2  16   7      646.89      632.06     55.53 o 
  -1  16   7       59.19       62.98     23.99 o 
   0  16   7       30.91        7.37     20.01 o 
   1  16   7      120.70      133.30     32.99 o 
  -4  17   7        0.46        0.00     25.71 o 
  -3  17   7       57.87       62.08     35.25 o 
  -2  17   7      315.18      296.03     40.84 o 
  -1  17   7      810.25      818.75     55.65 o 
   0  17   7      299.61      310.29     41.67 o 
  -3  18   7       23.67       35.12     37.69 o 
  -2  18   7      830.59      865.68     85.02 o 
  -1  18   7      160.18      156.23     37.60 o 
  -8   0   8      166.61      175.37     59.56 o 
  -7   0   8      457.90      464.55     85.36 o 
  -6   0   8      960.02      902.79     68.70 o 
  -5   0   8     1951.08     1783.52    153.47 o 
  -4   0   8     1180.85     1313.76     77.71 o 
  -3   0   8     2094.29     2144.53    100.91 o 
  -2   0   8       25.81       23.04     22.19 o 
  -1   0   8     6698.77     7135.98    253.02 o 
   0   0   8        9.61       23.13     25.52 o 
   1   0   8     1559.56     1691.94     95.51 o 
   2   0   8     1272.48     1161.36     84.09 o 
   3   0   8     1905.42     1858.12    113.05 o 
  -8   1   8       79.11       45.43     35.12 o 
  -7   1   8       26.49       20.01     20.81 o 
  -6   1   8      772.67      864.00     47.31 o 
  -5   1   8      282.11      294.58     25.35 o 
  -4   1   8      141.90      134.88     19.56 o 
  -3   1   8      118.34      138.77     19.07 o 
  -2   1   8      743.46      764.18     56.69 o 
  -1   1   8     1063.80     1129.89     62.90 o 
   0   1   8       63.26       32.55     43.31 o 
   1   1   8        5.24        6.03     19.90 o 
   2   1   8       38.91       41.60     28.34 o 
   3   1   8       42.92       16.50     25.54 o 
  -8   2   8      328.94      333.03     41.31 o 
  -7   2   8        8.09       19.55     17.91 o 
  -6   2   8      361.90      362.39     28.85 o 
  -5   2   8      760.56      829.26     38.87 o 
  -4   2   8      198.12      207.87     22.38 o 
  -3   2   8     1823.60     1856.57    113.53 o 
  -2   2   8       98.21       84.35     39.23 o 
  -1   2   8     1670.67     1557.58    196.89 o 
   0   2   8      352.71      322.91     63.45 o 
   1   2   8      746.41      821.01     48.24 o 
   2   2   8      393.93      429.83     40.78 o 
   3   2   8      192.74      308.23     41.38 o 
  -8   3   8     1128.48     1351.71     98.00 o 
  -7   3   8       98.69      161.98     26.03 o 
  -6   3   8     1801.88     1787.18     68.30 o 
  -5   3   8      124.46      105.47     22.19 o 
  -4   3   8      267.82      273.53     29.47 o 
  -3   3   8      222.74      255.05     47.94 o 
  -2   3   8     1943.68     1784.00     78.34 o 
  -1   3   8        7.50        5.01     31.86 o 
   0   3   8      192.56      235.99     35.09 o 
   1   3   8      385.72      425.56     36.68 o 
   2   3   8     1552.77     1574.94     82.52 o 
   3   3   8       65.21      105.70     40.29 o 
  -8   4   8        0.75        6.92     26.62 o 
  -7   4   8       48.54       59.34     23.07 o 
  -6   4   8      573.18      450.71     37.10 o 
  -5   4   8        7.47       42.22     20.11 o 
  -4   4   8      814.27      767.96     50.65 o 
  -3   4   8       12.11        0.00     18.74 o 
  -2   4   8       99.64      154.21     35.87 o 
  -1   4   8      445.24      454.31     43.57 o 
   0   4   8       53.54       97.80     36.42 o 
   1   4   8       26.59       48.92     25.05 o 
   2   4   8      222.85      213.21     30.11 o 
   3   4   8       73.21       63.33     37.44 o 
  -8   5   8      868.27      864.00     78.01 o 
  -7   5   8       53.68       47.68     24.89 o 
  -6   5   8     1306.60     1393.11     67.61 o 
  -5   5   8       29.33       33.98     20.25 o 
  -4   5   8      922.89      886.20     48.75 o 
  -3   5   8      155.89      152.57     30.12 o 
  -2   5   8      612.18      528.33     46.40 o 
  -1   5   8      635.99      607.14     49.56 o 
   0   5   8      328.18      376.55     35.56 o 
   1   5   8      125.80      126.07     25.38 o 
   2   5   8     1448.26     1469.32     65.54 o 
   3   5   8      111.97       89.00     42.35 o 
  -7   6   8      362.33      420.17     43.10 o 
  -6   6   8      163.35      118.22     39.79 o 
  -5   6   8     2901.45     2896.25     92.65 o 
  -4   6   8     1283.68     1277.75     57.29 o 
  -3   6   8      372.80      452.06     51.42 o 
  -2   6   8        0.19        0.00     21.47 o 
  -1   6   8      280.27      263.04     35.66 o 
   0   6   8      227.81      205.74     28.21 o 
   1   6   8     2108.75     2115.33     86.71 o 
   2   6   8       11.86       27.52     42.50 o 
   3   6   8        9.46        5.45     37.24 o 
  -7   7   8        5.47        0.00     23.04 o 
  -6   7   8      562.49      620.32     44.91 o 
  -5   7   8      286.22      319.12     33.06 o 
  -4   7   8       27.04       29.24     19.35 o 
  -3   7   8       69.21       37.88     35.14 o 
  -2   7   8      585.91      525.00     51.40 o 
  -1   7   8      585.01      672.18     52.55 o 
   0   7   8      272.75      253.90     29.66 o 
   1   7   8        9.07       19.35     20.52 o 
   2   7   8       67.40       48.06     47.91 o 
   3   7   8       34.18       34.44     26.26 o 
  -7   8   8      257.44      282.67     40.27 o 
  -6   8   8        7.01       20.11     25.43 o 
  -5   8   8     2454.66     2322.79     83.04 o 
  -4   8   8      590.45      604.91     43.97 o 
  -3   8   8      228.14      258.19     35.75 o 
  -2   8   8      116.37      112.26     44.61 o 
  -1   8   8     1181.71     1147.90     67.10 o 
   0   8   8      269.50      260.14     47.20 o 
   1   8   8      665.79      632.50     44.95 o 
   2   8   8      155.89      179.72     34.97 o 
  -7   9   8      109.74      178.68     35.17 o 
  -6   9   8      286.85      305.05     66.18 o 
  -5   9   8      250.62      232.67     32.46 o 
  -4   9   8      787.55      708.88     47.73 o 
  -3   9   8      850.93      916.78     62.14 o 
  -2   9   8     2804.11     2678.51    103.59 o 
  -1   9   8      478.29      407.95     42.28 o 
   0   9   8      386.48      354.09     35.38 o 
   1   9   8        1.22        1.98     20.06 o 
   2   9   8      912.40      855.01     64.92 o 
  -7  10   8      298.89      344.05     45.53 o 
  -6  10   8       80.77       82.03     29.36 o 
  -5  10   8      456.79      472.43     41.97 o 
  -4  10   8       61.41       83.92     23.25 o 
  -3  10   8      394.10      434.77     44.11 o 
  -2  10   8      393.24      386.29     45.68 o 
  -1  10   8       15.81       20.06     19.18 o 
   0  10   8      173.37      149.39     27.56 o 
   1  10   8      538.50      529.80     50.83 o 
   2  10   8        0.98       37.34     36.75 o 
  -6  11   8      301.94      241.35     39.56 o 
  -5  11   8      126.21      136.45     32.77 o 
  -4  11   8     1223.28     1192.05     63.11 o 
  -3  11   8      644.52      637.20     53.43 o 
  -2  11   8     6620.99     6211.53    192.96 o 
  -1  11   8      253.50      283.44     33.09 o 
   0  11   8     1109.83     1049.79     68.30 o 
   1  11   8       20.06       48.35     21.99 o 
   2  11   8      590.84      592.81     56.24 o 
  -6  12   8        0.10       17.92     30.44 o 
  -5  12   8      140.29      161.23     29.63 o 
  -4  12   8       36.87       17.88     20.63 o 
  -3  12   8       23.67       31.47     26.01 o 
  -2  12   8      179.96      206.26     34.64 o 
  -1  12   8      303.31      287.14     34.08 o 
   0  12   8        5.93       15.60     33.06 o 
   1  12   8        2.62        8.30     28.49 o 
  -6  13   8      304.25      295.07     42.63 o 
  -5  13   8        7.10       30.05     24.38 o 
  -4  13   8      357.15      415.69     59.65 o 
  -3  13   8      180.80      165.58     34.77 o 
  -2  13   8     4442.36     4326.40    149.52 o 
  -1  13   8      129.29      128.91     26.97 o 
   0  13   8      650.43      644.84     47.43 o 
   1  13   8        5.21        0.00     24.35 o 
  -5  14   8      608.86      627.63     60.52 o 
  -4  14   8       27.65        0.00     21.10 o 
  -3  14   8     1205.28     1031.40     71.79 o 
  -2  14   8      497.61      484.51     50.48 o 
  -1  14   8     1127.03     1072.94     61.68 o 
   0  14   8        0.47        0.00     20.23 o 
  -5  15   8       21.10        0.00     27.12 o 
  -4  15   8       56.11       63.69     24.82 o 
  -3  15   8        3.36       17.31     25.80 o 
  -2  15   8      159.71      134.61     41.78 o 
  -1  15   8       85.60       71.55     26.01 o 
   0  15   8        6.04       19.88     22.76 o 
  -4  16   8       56.98       40.52     25.11 o 
  -3  16   8       82.95      129.98     35.56 o 
  -2  16   8       11.75        0.00     26.07 o 
  -1  16   8      691.73      639.85     50.06 o 
  -7   1   9      672.34      636.21     53.45 o 
  -6   1   9       10.58       26.28     27.30 o 
  -5   1   9     1343.89     1188.30     67.74 o 
  -4   1   9      795.23      717.00     90.54 o 
  -3   1   9     1697.75     1794.20     81.39 o 
  -2   1   9       38.84       27.83     41.14 o 
  -1   1   9      178.96      167.00     50.88 o 
   0   1   9       18.70        0.00     37.64 o 
   1   1   9     1143.28     1341.14    126.97 o 
   2   1   9      619.57      702.60     80.24 o 
  -7   2   9        6.14       40.94     34.46 o 
  -6   2   9     2517.36     2391.77    150.03 o 
  -5   2   9      159.21      131.82     33.04 o 
  -4   2   9      730.33      812.83     57.38 o 
  -3   2   9        4.32       21.71     24.72 o 
  -2   2   9     1446.70     1698.70    109.95 o 
  -1   2   9      210.20      245.11     54.19 o 
   0   2   9       76.15      131.22     37.30 o 
   1   2   9      300.58      293.47     43.36 o 
   2   2   9      123.58       56.83     45.02 o 
  -7   3   9       76.68       63.65     68.15 o 
  -6   3   9      148.79      144.41     34.02 o 
  -5   3   9       70.29      131.85     32.73 o 
  -4   3   9      231.41      208.89     47.81 o 
  -3   3   9       36.99       30.73     37.46 o 
  -2   3   9      174.94      180.95     36.63 o 
  -1   3   9      178.33      248.44     37.28 o 
   0   3   9      192.47      202.78     46.64 o 
   1   3   9      241.64      289.79     44.62 o 
   2   3   9      116.66      241.85     42.35 o 
  -7   4   9       26.46       12.33     34.48 o 
  -6   4   9     1722.30     1677.58     83.61 o 
  -5   4   9       48.75       83.40     29.86 o 
  -4   4   9      517.61      570.05     42.20 o 
  -3   4   9       97.29      104.21     27.32 o 
  -2   4   9     2903.42     2993.20    113.04 o 
  -1   4   9       25.54        0.02     25.66 o 
   0   4   9      924.38      978.76     66.69 o 
   1   4   9      822.59      752.72     50.93 o 
   2   4   9      279.67      249.47     41.97 o 
  -7   5   9      323.46      437.97     47.68 o 
  -6   5   9       26.33        0.00     21.49 o 
  -5   5   9       89.36      118.65     26.84 o 
  -4   5   9      595.14      541.52     41.28 o 
  -3   5   9      162.81      193.99     34.28 o 
  -2   5   9      232.38      159.60     32.62 o 
  -1   5   9      376.98      351.49     42.80 o 
   0   5   9      108.08      130.19     33.73 o 
   1   5   9      452.57      568.92     44.89 o 
   2   5   9       51.32        0.00     36.05 o 
  -7   6   9        1.16       17.48     42.95 o 
  -6   6   9     1263.03     1284.45     63.58 o 
  -5   6   9       29.89        0.00     22.09 o 
  -4   6   9     2273.72     2339.47     83.11 o 
  -3   6   9      275.22      226.36     36.90 o 
  -2   6   9      832.18      842.26     60.75 o 
  -1   6   9       11.26       40.52     26.20 o 
   0   6   9       43.16       76.81     30.70 o 
   1   6   9       58.60      144.59     27.80 o 
   2   6   9      206.47      264.22     54.33 o 
  -7   7   9      565.09      557.94     53.71 o 
  -6   7   9       30.25       27.99     24.66 o 
  -5   7   9      942.95     1076.06     59.30 o 
  -4   7   9      283.08      275.59     37.76 o 
  -3   7   9     4601.38     4469.88    152.53 o 
  -2   7   9      407.96      431.52     47.90 o 
  -1   7   9      773.96      760.74     59.24 o 
   0   7   9      293.88      299.50     41.77 o 
   1   7   9     1384.64     1443.54     69.47 o 
  -6   8   9       23.23       10.65     26.03 o 
  -5   8   9      296.24      291.45     39.85 o 
  -4   8   9       21.77        0.00     18.91 o 
  -3   8   9      201.94      198.57     36.51 o 
  -2   8   9      383.86      404.33     63.66 o 
  -1   8   9       18.72        0.00     25.32 o 
   0   8   9      202.83      263.05     49.62 o 
   1   8   9       97.80      101.49     27.02 o 
  -6   9   9        0.92       59.90     36.47 o 
  -5   9   9      830.73      803.17     82.52 o 
  -4   9   9        0.83        0.00     18.91 o 
  -3   9   9      290.91      308.22     41.69 o 
  -2   9   9       47.89       32.04     26.07 o 
  -1   9   9      165.81      166.48     34.51 o 
   0   9   9      141.97      180.02     29.56 o 
   1   9   9      459.42      482.96     45.46 o 
  -6  10   9      596.28      631.39     50.59 o 
  -5  10   9      188.82      136.20     29.05 o 
  -4  10   9      200.27      265.28     38.32 o 
  -3  10   9       17.09       25.40     26.03 o 
  -2  10   9       55.60       91.71     30.55 o 
  -1  10   9       12.44       11.97     26.37 o 
   0  10   9     1029.60     1058.40     61.37 o 
   1  10   9      156.29      182.59     31.77 o 
  -5  11   9       64.22       69.62     26.28 o 
  -4  11   9       44.97       53.61     24.84 o 
  -3  11   9      392.22      365.37     65.54 o 
  -2  11   9      244.73      209.53     37.75 o 
  -1  11   9        0.04        1.70     26.06 o 
   0  11   9       15.68       24.73     22.09 o 
  -5  12   9       28.39       34.32     24.82 o 
  -4  12   9       25.69       31.64     24.81 o 
  -3  12   9        0.28       49.87     27.68 o 
  -2  12   9     2594.33     2438.33    105.68 o 
  -1  12   9      198.36      170.24     44.27 o 
   0  12   9      722.56      760.48     53.84 o 
  -4  13   9       35.07       43.85     26.09 o 
  -3  13   9      903.92      873.08     74.02 o 
  -2  13   9      186.98      166.63     37.26 o 
  -1  13   9      193.28      186.58     37.35 o 
  -4  14   9       26.57        4.97     38.79 o 
  -3  14   9      133.31      129.73     47.12 o 
  -2  14   9      106.41       76.86     36.39 o 
  -6   0  10      113.23      104.55     64.42 o 
  -5   0  10      682.59      615.80    103.56 o 
  -4   0  10       18.58       93.77     70.19 o 
  -3   0  10     2447.22     2571.68    203.81 o 
  -2   0  10       21.26       39.28     63.08 o 
  -1   0  10      640.12      633.05    118.06 o 
   0   0  10     1163.19     1296.65    154.67 o 
   1   0  10      777.05      793.49    129.82 o 
  -6   1  10      432.42      343.00     59.76 o 
  -5   1  10        8.02       48.83     38.99 o 
  -4   1  10      340.34      416.45    101.38 o 
  -3   1  10        1.38        6.89     43.85 o 
  -2   1  10      171.61      242.01     56.41 o 
  -1   1  10       68.52       68.17     46.95 o 
   0   1  10      202.75      372.83     67.00 o 
   1   1  10      287.60      318.22     95.60 o 
  -6   2  10       35.87       84.86     41.76 o 
  -5   2  10       14.71       16.62     37.90 o 
  -4   2  10      191.85      255.15     74.24 o 
  -3   2  10      687.32      698.71    134.54 o 
  -2   2  10        9.69        0.00     41.42 o 
  -1   2  10      126.24       89.29     47.00 o 
   0   2  10      173.16       69.67     48.15 o 
   1   2  10      533.34      679.55     96.94 o 
  -6   3  10     1060.02     1137.39     72.66 o 
  -5   3  10      132.86      147.26     41.79 o 
  -4   3  10      974.67     1186.62     98.11 o 
  -3   3  10        2.37        3.64     41.39 o 
  -2   3  10     1697.79     1810.68    121.90 o 
  -1   3  10      116.46      129.21     50.36 o 
   0   3  10      720.61      828.46     88.44 o 
  -6   4  10       26.34       29.48     32.36 o 
  -5   4  10       48.68       43.75     56.61 o 
  -4   4  10       16.12       27.49     28.02 o 
  -3   4  10       47.96        0.00     37.13 o 
  -2   4  10       29.55       68.33     45.82 o 
  -1   4  10       17.54        0.00     41.44 o 
   0   4  10        5.30       87.63     49.43 o 
  -6   5  10      864.13      908.72     68.54 o 
  -5   5  10       63.50       96.71     31.53 o 
  -4   5  10     2336.23     2128.44     98.16 o 
  -3   5  10     2414.71     2328.77    162.94 o 
  -2   5  10      408.33      412.06     94.02 o 
  -1   5  10       30.14       26.94     55.37 o 
   0   5  10      702.76      733.38     83.08 o 
  -6   6  10        3.98       33.61     31.77 o 
  -5   6  10      535.75      541.58     54.26 o 
  -4   6  10      412.03      416.89     48.85 o 
  -3   6  10      974.38      902.42    103.31 o 
  -2   6  10      589.71      553.53     54.27 o 
  -1   6  10      376.57      410.14     48.10 o 
   0   6  10      629.38      689.39     61.21 o 
  -6   7  10       24.55        0.00     37.84 o 
  -5   7  10      200.72      188.63     39.51 o 
  -4   7  10      382.95      321.11     44.70 o 
  -3   7  10      436.55      444.93     55.90 o 
  -2   7  10       97.61       81.27     32.36 o 
  -1   7  10        0.32       15.59     28.85 o 
   0   7  10       55.93       57.96     38.68 o 
  -5   8  10      988.34      986.03     61.26 o 
  -4   8  10        0.69        0.00     26.45 o 
  -3   8  10     2300.26     2463.55    110.27 o 
  -2   8  10      466.44      453.60     52.08 o 
  -1   8  10      143.27      177.36     38.21 o 
  -5   9  10        1.17        0.00     24.41 o 
  -4   9  10      113.27      143.00     29.15 o 
  -3   9  10       32.33       50.50     30.70 o 
  -2   9  10       46.51       32.16     39.90 o 
  -1   9  10      339.28      400.08     62.59 o 
  -4  10  10       14.87       44.24     25.16 o 
  -3  10  10      409.54      400.92     63.47 o 
  -2  10  10       63.20      110.86     34.92 o 
  -1  10  10      474.21      502.26     53.35 o 
  -4  11  10      252.67      270.74     37.98 o 
  -3  11  10       67.01       81.65     33.56 o 
  -2  11  10      650.34      654.23     61.21 o 
  -5   1  11      677.01      820.90    244.01 o 
  -4   1  11      919.56      943.86     95.40 o 
  -3   1  11      503.83      446.37     71.36 o 
  -2   1  11      253.72      250.17     62.01 o 
  -1   1  11      598.73      629.56     84.30 o 
  -5   2  11      341.21      330.14     62.32 o 
  -4   2  11      741.82      812.50    160.69 o 
  -3   2  11      138.14      213.88     86.59 o 
  -2   2  11      678.24      737.62     99.27 o 
  -5   3  11        0.77       23.99     42.20 o 
  -4   3  11       11.81       22.08     46.67 o 
  -3   3  11       38.15       41.63     47.60 o 
  -2   3  11      106.44      163.58     60.33 o 
  -5   4  11        2.30       41.47     44.08 o 
  -4   4  11     1106.79      852.90     90.29 o 
  -3   4  11      476.31      521.54     79.27 o 
  -2   4  11       97.80      173.39     72.87 o 
  -4   5  11       12.57       71.50     46.08 o 
  -3   5  11       25.20       26.91     48.39 o 
  -2   5  11       42.69       24.72     44.41 o 
  -4   6  11      579.98      520.56     76.15 o 
  -3   6  11      462.75      453.12     71.31 o 
                                                 
